# Supplementary material for: Macrophage-derived interleukin-6 is necessary and sufficient for choroidal angiogenesis
Source: Sci Rep. 2021 Sep 10;11:18084. doi: 10.1038/s41598-021-97522-x (PMC8433398; doi:10.1038/s41598-021-97522-x)
Supplement: Supplementary file 4 — Supplementary Information 4. [file 41598_2021_97522_MOESM4_ESM.xlsx]

## Sheet: Sheet1
	p_val	avg_logFC	pct.1	pct.2	p_val_adj	Fold Change
EREG	0	1.99283	0.734	0.021	0	7.33628
NLRP3	0	1.82644	0.867	0.03	0
G0S2	0	1.79722	0.756	0.077	0
IL1B	0	1.79513	0.91	0.15	0	6.02026
VCAN	0	1.76008	0.67	0.015	0
CCRL2	0	1.7091	0.845	0.031	0
CCL20	0	1.70168	0.571	0.048	0
TNFAIP2	0	1.66435	0.947	0.077	0
FCN1	0	1.65272	0.558	0.009	0
PLAUR	0	1.65178	0.981	0.19	0
TNFAIP6	0	1.64235	0.541	0.021	0
BCL2A1	0	1.62786	0.927	0.158	0
AQP9	0	1.62317	0.632	0.01	0
IL8	0	1.61535	0.918	0.143	0	5.02964
OLR1	0	1.54116	0.619	0.014	0
C15orf48	0	1.5279	0.578	0.026	0
IL1RN	0	1.46629	0.595	0.025	0
GK	0	1.46418	0.791	0.063	0
TREM1	0	1.44903	0.733	0.02	0
RP11.701P16.5	0	1.41772	0.729	0.039	0
ICAM1	0	1.41338	0.907	0.14	0
IL1A	0	1.39395	0.583	0.019	0
FNIP2	0	1.36673	0.818	0.057	0
LILRB2	0	1.35235	0.765	0.027	0
ABL2	0	1.34273	0.73	0.06	0
CD300E	0	1.34075	0.612	0.012	0
KYNU	0	1.33654	0.862	0.058	0
LUCAT1	0	1.33644	0.66	0.016	0
ITGAX	0	1.33313	0.744	0.021	0
LYZ	0	1.32235	0.929	0.171	0
PTGS2	0	1.30746	0.663	0.041	0
FGR	0	1.29946	0.804	0.056	0
IL1R2	0	1.27481	0.54	0.023	0
SERPINA1	0	1.264	0.865	0.102	0
LINC00936	0	1.25556	0.828	0.129	0
CCL3	0	1.2438	0.842	0.194	0	3.46879
CXCL2	0	1.24077	0.851	0.157	0	3.45828
CFP	0	1.23809	0.651	0.015	0
ATP13A3	0	1.23099	0.835	0.09	0
PLEK	0	1.21923	0.954	0.25	0
ABCA1	0	1.21688	0.632	0.031	0
SERPINB2	1.26885e-196	1.21023	0.26	0.006	4.15397e-192
LILRA5	0	1.19908	0.615	0.031	0
LCP2	0	1.19364	0.845	0.096	0
KB.1507C5.4	0	1.18029	0.533	0.005	0
RP11.1143G9.4	0	1.17962	0.666	0.04	0
CXCL3	0	1.17814	0.653	0.108	0	3.24833
RP11.290F20.3	0	1.17405	0.571	0.033	0
MAFB	0	1.15826	0.923	0.173	0
IRAK3	0	1.1568	0.8	0.047	0
FFAR2	0	1.14363	0.407	0.005	0
IL10	0	1.14191	0.591	0.036	0	3.13274
IL6R	0	1.12923	0.697	0.041	0
DUSP6	0	1.12764	0.702	0.087	0
APOBEC3A	0	1.12518	0.432	0.009	0
ARL5B	0	1.11684	0.764	0.081	0
TIMP1	0	1.11546	0.945	0.347	0
RNF144B	0	1.10479	0.806	0.087	0
IGSF6	0	1.10291	0.649	0.029	0
THBD	0	1.10224	0.65	0.058	0
SLC2A6	0	1.10169	0.568	0.035	0
VEGFA	0	1.09724	0.6	0.066	0	2.9959
IFI30	0	1.09129	0.786	0.089	0
GPR84	0	1.0803	0.697	0.056	0
KDM6B	0	1.07748	0.949	0.274	0
TNF	0	1.07746	0.74	0.153	0	2.93721
CSF3R	0	1.07481	0.613	0.013	0
S100A12	4.16413e-233	1.07471	0.303	0.006	1.36325e-228
BASP1	0	1.06547	0.748	0.158	0
CD83	0	1.05991	0.962	0.241	0
RIPK2	0	1.05942	0.821	0.137	0
EMR2	0	1.05735	0.618	0.025	0
CCL3L1	4.85897e-277	1.0545	0.412	0.023	1.59073e-272
B3GNT5	0	1.05364	0.608	0.022	0
LST1	0	1.05258	0.885	0.133	0
MAFF	0	1.05106	0.814	0.144	0
LINC00910	2.52044e-293	1.04834	0.457	0.035	8.25142e-289
NUMB	0	1.0479	0.764	0.1	0
SLC11A1	0	1.04382	0.761	0.086	0
ETS2	0	1.03989	0.919	0.16	0
SESTD1	0	1.03773	0.656	0.056	0
SOD2	0	1.03675	0.993	0.522	0
THAP2	0	1.01762	0.729	0.089	0
IER3	0	1.014	0.972	0.339	0
PILRA	0	1.01357	0.816	0.075	0
NRIP1	0	1.00996	0.672	0.068	0
RBM47	0	1.00984	0.766	0.074	0
LILRA3	0	1.00803	0.383	0.005	0
INSIG1	0	1.00518	0.866	0.231	0
NFKBIZ	0	1.00289	0.898	0.259	0
DNAAF1	3.1717e-285	1.00281	0.443	0.032	1.03835e-280
PTX3	2.26314e-227	0.999116	0.316	0.012	7.40906e-223
PTPRE	0	0.994134	0.929	0.195	0
MCTP1	0	0.989618	0.602	0.021	0
CFLAR	0	0.9845	0.945	0.329	0
DMXL2	0	0.983308	0.508	0.013	0
PPIF	0	0.976971	0.764	0.135	0
LIMS1	0	0.97637	0.839	0.216	0
RP6.99M1.2	0	0.973771	0.559	0.036	0
KMO	0	0.972576	0.504	0.023	0
SLC25A37	0	0.966124	0.694	0.107	0
NFKB1	0	0.964924	0.934	0.286	0
STX11	0	0.960403	0.826	0.208	0
MGAT1	0	0.956281	0.912	0.216	0
MARCKS	0	0.95223	0.917	0.263	0
CSTA	0	0.951733	0.726	0.055	0
SDC4	0	0.948865	0.575	0.035	0
OSM	0	0.948345	0.508	0.04	0
MAP3K8	0	0.94656	0.912	0.26	0
CLEC7A	0	0.94609	0.729	0.05	0
FGD4	0	0.942874	0.67	0.059	0
MXD1	0	0.940498	0.794	0.167	0
THBS1	7.71676e-238	0.939874	0.713	0.194	2.52631e-233
PAPSS2	0	0.935846	0.503	0.024	0
CSF2RA	0	0.932894	0.628	0.033	0
IL18	0	0.923967	0.675	0.062	0
DENND5A	0	0.922103	0.6	0.029	0
ICAM4	0	0.910649	0.463	0.029	0
MNDA	0	0.907253	0.766	0.095	0
ZNF267	0	0.904703	0.812	0.158	0
PFKFB3	0	0.901382	0.861	0.211	0
GCH1	2.44525e-306	0.895336	0.725	0.154	8.00525e-302
MIR22HG	0	0.891152	0.773	0.119	0
ARHGEF2	0	0.890516	0.729	0.097	0
HCK	0	0.890264	0.756	0.086	0
C5AR1	1.41914e-304	0.888069	0.87	0.187	4.64599e-300
PIM3	0	0.887698	0.895	0.335	0
FGL2	0	0.887566	0.835	0.145	0
EHD1	0	0.886319	0.83	0.213	0
PHACTR1	0	0.885048	0.689	0.088	0
PLBD1	0	0.880554	0.601	0.044	0
HES4	1.50206e-219	0.880425	0.498	0.088	4.91746e-215
CLEC4E	0	0.876707	0.709	0.091	0
EMILIN2	0	0.872623	0.759	0.079	0
SLC43A2	0	0.870733	0.641	0.08	0
TNFSF13B	0	0.870201	0.639	0.036	0
PHLDA2	1.53441e-298	0.869323	0.663	0.118	5.02335e-294
DSE	0	0.86884	0.734	0.082	0
GBP1	2.41569e-296	0.865859	0.578	0.079	7.90848e-292
PDE4DIP	0	0.865512	0.666	0.091	0
STXBP2	0	0.865235	0.744	0.146	0
OTUD1	5.78455e-277	0.858243	0.688	0.146	1.89375e-272
TRAF1	3.12196e-287	0.852609	0.645	0.113	1.02207e-282
TNIP3	8.12841e-181	0.849454	0.398	0.062	2.66108e-176
WARS	0	0.846129	0.591	0.08	0
TLR2	0	0.844372	0.619	0.033	0
SERPINB9	3.86082e-298	0.844288	0.916	0.332	1.26396e-293
CDKN1A	0	0.841345	0.899	0.253	0
DRAM1	0	0.839216	0.674	0.086	0
MIR155HG	1.09962e-178	0.837326	0.494	0.113	3.59993e-174
NAMPT	0	0.834624	0.977	0.44	0
CYB5D1	0	0.831525	0.489	0.033	0
MAPK6	0	0.828293	0.678	0.08	0
RNF19B	1.55245e-302	0.827824	0.592	0.08	5.08241e-298
ADAM17	0	0.825054	0.731	0.133	0
NCF2	0	0.824451	0.718	0.068	0
IRAK2	0	0.822911	0.55	0.041	0
NBPF10	0	0.820809	0.627	0.088	0
SOCS3	1.67784e-293	0.816546	0.921	0.302	5.4929e-289	2.26267
C19orf59	3.89631e-281	0.816038	0.355	0.006	1.27557e-276
APLP2	0	0.8109	0.938	0.301	0
CLEC12A	0	0.808782	0.479	0.011	0
MLTK	0	0.807523	0.476	0.033	0
NR4A1	4.1857e-301	0.805924	0.887	0.234	1.37032e-296
SERPINB8	0	0.801107	0.641	0.071	0
MAFG	0	0.797307	0.704	0.115	0
SGK1	5.67674e-268	0.796119	0.719	0.161	1.85845e-263
SLC31A2	0	0.795196	0.633	0.06	0
CD93	0	0.7929	0.729	0.083	0
TET2	0	0.789102	0.66	0.102	0
TNFAIP8	2.03428e-216	0.788452	0.753	0.25	6.65982e-212
UBE2D1	8.43971e-270	0.787803	0.749	0.183	2.76299e-265
BID	0	0.787573	0.778	0.169	0
PLAU	2.7723e-181	0.786427	0.366	0.045	9.07596e-177
PLK3	1.27331e-284	0.78552	0.868	0.249	4.16857e-280
ANPEP	2.28803e-298	0.784974	0.382	0.008	7.49056e-294
IFNGR2	0	0.78478	0.796	0.149	0
TAOK3	5.47831e-295	0.78431	0.843	0.217	1.79349e-290
SIPA1L1	3.30597e-300	0.7841	0.677	0.118	1.08231e-295
CLEC10A	6.79222e-232	0.781332	0.423	0.042	2.22364e-227
SEMA6B	0	0.777689	0.505	0.027	0
IL10RB.AS1	0	0.777568	0.526	0.032	0
BACH1	9.65893e-285	0.776323	0.815	0.204	3.16214e-280
CD86	0	0.774371	0.648	0.069	0
MYO1G	1.23425e-261	0.773915	0.718	0.166	4.04068e-257
AMICA1	0	0.773715	0.605	0.061	0
C9orf72	0	0.772852	0.662	0.077	0
MFSD2A	1.44152e-306	0.771119	0.439	0.023	4.71926e-302
TEX14	2.68547e-140	0.770806	0.262	0.029	8.79169e-136
SLC15A3	0	0.769606	0.606	0.039	0
RAPGEF2	5.85639e-226	0.767899	0.521	0.092	1.91726e-221
PLIN2	2.00488e-211	0.767403	0.863	0.409	6.56359e-207
GRASP	1.1321e-211	0.767038	0.635	0.161	3.70626e-207
PLXDC2	0	0.766654	0.601	0.036	0
SPAG9	1.04987e-265	0.765199	0.833	0.235	3.43706e-261
LRP1	0	0.764449	0.603	0.049	0
CCDC88A	0	0.762113	0.652	0.083	0
PURB	0	0.759839	0.612	0.082	0
LYN	0	0.758991	0.811	0.171	0
KLF10	0	0.75851	0.655	0.1	0
VMP1	1.10771e-277	0.757272	0.89	0.275	3.62642e-273
KCNE1	0	0.749135	0.395	0.006	0
B4GALT5	3.82028e-299	0.748405	0.571	0.071	1.25068e-294
LTA4H	2.48558e-244	0.747135	0.609	0.125	8.13728e-240
RILPL2	4.93327e-256	0.747051	0.876	0.306	1.61505e-251
LPCAT1	6.42887e-277	0.746522	0.688	0.132	2.10468e-272
PDGFB	5.77353e-190	0.745976	0.287	0.016	1.89014e-185	2.1085
ATP2B1	1.07124e-231	0.7437	0.888	0.361	3.50703e-227
CYBB	0	0.738793	0.806	0.153	0
LACTB	0	0.736913	0.694	0.097	0
CCL4	2.97941e-171	0.736354	0.819	0.402	9.754e-167	2.08831
NR4A3	1.17301e-220	0.733271	0.741	0.214	3.8402e-216
MYO9B	0	0.733038	0.741	0.12	0
SH3BP2	0	0.731686	0.599	0.065	0
GRN	0	0.731562	0.901	0.216	0
PNPLA8	2.26362e-258	0.731398	0.874	0.276	7.41065e-254
CSGALNACT2	0	0.731242	0.703	0.107	0
FAM49A	0	0.730197	0.75	0.141	0
FBP1	1.7918e-266	0.729945	0.519	0.068	5.86599e-262
NCR3LG1	0	0.726495	0.402	0.008	0
MPEG1	0	0.724881	0.587	0.053	0
LDLR	1.3103e-210	0.724577	0.629	0.159	4.28967e-206
GPR132	5.81656e-253	0.724076	0.585	0.099	1.90422e-248
TPP1	0	0.723835	0.84	0.171	0
ALDH2	0	0.722943	0.712	0.103	0
ZEB2	5.78334e-223	0.722019	0.907	0.332	1.89335e-218
HBEGF	2.89535e-280	0.721037	0.664	0.116	9.47879e-276
LINC00877	1.48532e-275	0.718411	0.41	0.025	4.86265e-271
CTB.61M7.2	4.58619e-280	0.717407	0.375	0.011	1.50143e-275
CCDC71L	1.0989e-221	0.717398	0.538	0.1	3.59756e-217
C19orf38	0	0.716802	0.514	0.025	0
LILRB1	8.30902e-229	0.714901	0.46	0.062	2.72021e-224
PSTPIP2	0	0.712819	0.528	0.047	0
CTSL	2.3551e-243	0.712788	0.846	0.22	7.71012e-239
PPP1R15B	8.62412e-265	0.7114	0.776	0.191	2.82337e-260
SAV1	1.88128e-263	0.709639	0.524	0.069	6.15895e-259
SNN	2.53218e-300	0.707267	0.619	0.087	8.28986e-296
PLSCR1	5.02604e-289	0.706944	0.885	0.227	1.64542e-284
PSEN1	1.59075e-295	0.706534	0.686	0.118	5.2078e-291
ITGA5	1.9938e-292	0.705904	0.53	0.056	6.5273e-288
CLIC4	1.15315e-281	0.70488	0.632	0.106	3.7752e-277
LILRA2	0	0.702395	0.434	0.01	0
DNAJA4	1.51484e-168	0.698974	0.566	0.149	4.95928e-164
ARL8B	4.87869e-299	0.698949	0.784	0.164	1.59719e-294
NDNL2	4.43279e-37	-0.700608	0.163	0.299	1.45121e-32
TXNIP	1.54669e-49	-0.716367	0.548	0.594	5.06354e-45
PTPN22	1.3317e-27	-0.716749	0.216	0.313	4.35973e-23
ORAI1	1.98898e-30	-0.721679	0.209	0.316	6.51151e-26
EML4	1.44899e-24	-0.725516	0.355	0.397	4.74369e-20
RBM38	9.96354e-47	-0.740741	0.135	0.3	3.26186e-42
GYPC	1.43674e-37	-0.759065	0.432	0.479	4.70361e-33
SYTL3	1.16702e-35	-0.762309	0.263	0.374	3.82059e-31
RUNX3	9.1408e-49	-0.784473	0.291	0.432	2.99252e-44
CDC42SE2	1.70873e-53	-0.809587	0.457	0.511	5.59406e-49
AKNA	2.28233e-28	-0.817731	0.293	0.368	7.4719e-24
PLTP	1.34707e-12	-0.821456	0.301	0.326	4.41005e-08
PIK3R1	2.57059e-27	-0.821615	0.382	0.418	8.4156e-23
ZFP36L2	6.65889e-101	-0.82166	0.639	0.663	2.17999e-96
TSC22D3	1.62662e-87	-0.823846	0.675	0.649	5.32521e-83
CBLB	8.26004e-51	-0.825051	0.098	0.275	2.70417e-46
LEPROTL1	7.69276e-28	-0.832482	0.42	0.434	2.51846e-23
FYN	1.61695e-35	-0.869193	0.36	0.424	5.29358e-31
PPP2R5C	5.04321e-58	-0.87677	0.51	0.542	1.65105e-53
SEPP1	8.40469e-28	-0.902918	0.217	0.328	2.75153e-23
CXCR4	2.34337e-70	-0.925195	0.5	0.569	7.67173e-66
PBXIP1	1.02746e-74	-0.930766	0.125	0.352	3.36369e-70
RNASE1	1.15044e-16	-0.956393	0.348	0.369	3.76632e-12
SLC38A1	1.17347e-90	-0.970822	0.087	0.352	3.8417e-86
GZMM	2.69135e-100	-0.978298	0.003	0.269	8.81094e-96
GIMAP7	7.33784e-67	-0.981367	0.095	0.307	2.40226e-62
TUBA4A	5.00635e-65	-0.989462	0.189	0.384	1.63898e-60
ITM2A	2.45237e-89	-1.00956	0.056	0.315	8.02858e-85
IL7R	2.83244e-28	-1.01899	0.148	0.262	9.27283e-24
CD69	1.00279e-76	-1.02347	0.128	0.365	3.28292e-72
CD7	3.483e-59	-1.02571	0.096	0.289	1.14026e-54
FAM46C	2.61003e-100	-1.02974	0.056	0.339	8.54472e-96
CNOT6L	2.08525e-71	-1.03388	0.243	0.433	6.82671e-67
CST7	1.95144e-76	-1.07879	0.175	0.398	6.38862e-72
RORA	1.23892e-103	-1.08855	0.021	0.302	4.05599e-99
CD3E	1.15093e-112	-1.11309	0.004	0.298	3.76791e-108
SYNE2	2.1456e-117	-1.14246	0.041	0.355	7.02426e-113
ETS1	8.14582e-111	-1.14892	0.068	0.369	2.66678e-106
CD3D	6.34129e-115	-1.16022	0.004	0.302	2.07601e-110
CCL5	5.69876e-86	-1.16486	0.146	0.402	1.86566e-81
SPOCK2	3.1675e-128	-1.20227	0.011	0.34	1.03697e-123
GZMA	2.37733e-119	-1.21034	0.002	0.31	7.78289e-115
CD2	6.10563e-112	-1.21217	0.021	0.32	1.99886e-107
GZMK	1.0549e-93	-1.23283	0.004	0.257	3.45353e-89
PTPRCAP	1.84918e-166	-1.29807	0.026	0.429	6.05384e-162
IL32	3.82113e-138	-1.47179	0.019	0.368	1.25096e-133
