# Supplementary material for: Macrophage-derived interleukin-6 is necessary and sufficient for choroidal angiogenesis
Source: Sci Rep. 2021 Sep 10;11:18084. doi: 10.1038/s41598-021-97522-x (PMC8433398; doi:10.1038/s41598-021-97522-x)
Supplement: Supplementary file 5 — Supplementary Information 5. [file 41598_2021_97522_MOESM5_ESM.xlsx]

## Sheet: GO IL6R
GO Term	Description	P-value	FDR q-value	Enrichment	N	B	n	b	Genes
GO:0002376	immune system process	3.14e-33	4.84e-29	3.65	18383	2138	233	99	[CD93 - cd93 molecule, NCF2 - neutrophil cytosolic factor 2, LILRB2 - leukocyte immunoglobulin-like receptor, subfamily b (with tm and itim domains), member 2, IL18 - interleukin 18 (interferon-gamma-inducing factor), CLEC12A - c-type lectin domain family 12, member a, MAP3K8 - mitogen-activated protein kinase kinase kinase 8, CD83 - cd83 molecule, SDC4 - syndecan 4, OSM - oncostatin m, LCP2 - ly…
GO:0006955	immune response	2.08e-24	1.61e-20	4.75	18383	979	233	59	[NCF2 - neutrophil cytosolic factor 2, LILRB2 - leukocyte immunoglobulin-like receptor, subfamily b (with tm and itim domains), member 2, IL18 - interleukin 18 (interferon-gamma-inducing factor), PTX3 - pentraxin 3, long, CD83 - cd83 molecule, LST1 - leukocyte specific transcript 1, SLC11A1 - solute carrier family 11 (proton-coupled divalent metal ion transporter), member 1, OSM - oncostatin m, L…
GO:0002682	regulation of immune system process	2.5e-24	1.28e-20	3.77	18383	1527	233	73	[LILRB2 - leukocyte immunoglobulin-like receptor, subfamily b (with tm and itim domains), member 2, PURB - purine-rich element binding protein b, IL18 - interleukin 18 (interferon-gamma-inducing factor), NCR3LG1 - natural killer cell cytotoxicity receptor 3 ligand 1, MAP3K8 - mitogen-activated protein kinase kinase kinase 8, CD83 - cd83 molecule, LST1 - leukocyte specific transcript 1, SDC4 - syn…
GO:0006952	defense response	3.43e-23	1.32e-19	4.26	18383	1147	233	62	[NCF2 - neutrophil cytosolic factor 2, LILRB2 - leukocyte immunoglobulin-like receptor, subfamily b (with tm and itim domains), member 2, IL18 - interleukin 18 (interferon-gamma-inducing factor), PTX3 - pentraxin 3, long, CD83 - cd83 molecule, SLC11A1 - solute carrier family 11 (proton-coupled divalent metal ion transporter), member 1, TLR2 - toll-like receptor 2, CLEC10A - c-type lectin domain f…
GO:0006954	inflammatory response	1.85e-21	5.71e-18	6.78	18383	454	233	39	[ICAM1 - intercellular adhesion molecule 1, IL18 - interleukin 18 (interferon-gamma-inducing factor), PTX3 - pentraxin 3, long, CLEC7A - c-type lectin domain family 7, member a, SLC11A1 - solute carrier family 11 (proton-coupled divalent metal ion transporter), member 1, CCRL2 - chemokine (c-c motif) receptor-like 2, NLRP3 - nlr family, pyrin domain containing 3, TLR2 - toll-like receptor 2, PTGS…
GO:0019221	cytokine-mediated signaling pathway	1.07e-20	2.75e-17	5.4	18383	658	233	45	[LILRB2 - leukocyte immunoglobulin-like receptor, subfamily b (with tm and itim domains), member 2, ICAM1 - intercellular adhesion molecule 1, TIMP1 - timp metallopeptidase inhibitor 1, IL18 - interleukin 18 (interferon-gamma-inducing factor), IL1R2 - interleukin 1 receptor, type ii, EREG - epiregulin, MAP3K8 - mitogen-activated protein kinase kinase kinase 8, ADAM17 - adam metallopeptidase domai…
GO:0048583	regulation of response to stimulus	3.22e-20	7.1e-17	2.23	18383	4061	233	115	[LILRB2 - leukocyte immunoglobulin-like receptor, subfamily b (with tm and itim domains), member 2, IL18 - interleukin 18 (interferon-gamma-inducing factor), MAP3K8 - mitogen-activated protein kinase kinase kinase 8, ABCA1 - atp-binding cassette, sub-family a (abc1), member 1, LDLR - low density lipoprotein receptor, OSM - oncostatin m, ABL2 - c-abl oncogene 2, non-receptor tyrosine kinase, LCP2 …
GO:0002684	positive regulation of immune system process	3.83e-20	7.38e-17	4.27	18383	997	233	54	[LILRB2 - leukocyte immunoglobulin-like receptor, subfamily b (with tm and itim domains), member 2, IL18 - interleukin 18 (interferon-gamma-inducing factor), MAP3K8 - mitogen-activated protein kinase kinase kinase 8, CD83 - cd83 molecule, SLC11A1 - solute carrier family 11 (proton-coupled divalent metal ion transporter), member 1, LCP2 - lymphocyte cytosolic protein 2 (sh2 domain containing leuko…
GO:0080134	regulation of response to stress	6.09e-20	1.04e-16	3.43	18383	1541	233	67	[IL18 - interleukin 18 (interferon-gamma-inducing factor), OSM - oncostatin m, LDLR - low density lipoprotein receptor, ZAK - sterile alpha motif and leucine zipper containing kinase azk, TLR2 - toll-like receptor 2, CLEC10A - c-type lectin domain family 10, member a, IFNGR2 - interferon gamma receptor 2 (interferon gamma transducer 1), PPP1R15B - protein phosphatase 1, regulatory subunit 15b, GC…
GO:0050776	regulation of immune response	7.82e-20	1.2e-16	4.29	18383	975	233	53	[LILRB2 - leukocyte immunoglobulin-like receptor, subfamily b (with tm and itim domains), member 2, IL18 - interleukin 18 (interferon-gamma-inducing factor), NCR3LG1 - natural killer cell cytotoxicity receptor 3 ligand 1, SLC11A1 - solute carrier family 11 (proton-coupled divalent metal ion transporter), member 1, LCP2 - lymphocyte cytosolic protein 2 (sh2 domain containing leukocyte protein of 7…
GO:0006950	response to stress	4.69e-19	6.57e-16	2.49	18383	3015	233	95	[NCF2 - neutrophil cytosolic factor 2, LILRB2 - leukocyte immunoglobulin-like receptor, subfamily b (with tm and itim domains), member 2, IL18 - interleukin 18 (interferon-gamma-inducing factor), ATP2B1 - atpase, ca++ transporting, plasma membrane 1, PTX3 - pentraxin 3, long, CD83 - cd83 molecule, MAP3K8 - mitogen-activated protein kinase kinase kinase 8, ABCA1 - atp-binding cassette, sub-family …
GO:0007166	cell surface receptor signaling pathway	1.16e-18	1.49e-15	2.86	18383	2154	233	78	[NCF2 - neutrophil cytosolic factor 2, LILRB2 - leukocyte immunoglobulin-like receptor, subfamily b (with tm and itim domains), member 2, TIMP1 - timp metallopeptidase inhibitor 1, IL18 - interleukin 18 (interferon-gamma-inducing factor), MAP3K8 - mitogen-activated protein kinase kinase kinase 8, ABCA1 - atp-binding cassette, sub-family a (abc1), member 1, IFI30 - interferon, gamma-inducible prot…
GO:0001775	cell activation	3.54e-18	4.2e-15	4.09	18383	985	233	51	[CD93 - cd93 molecule, LILRB2 - leukocyte immunoglobulin-like receptor, subfamily b (with tm and itim domains), member 2, TIMP1 - timp metallopeptidase inhibitor 1, IL18 - interleukin 18 (interferon-gamma-inducing factor), CLEC12A - c-type lectin domain family 12, member a, PTX3 - pentraxin 3, long, SLC11A1 - solute carrier family 11 (proton-coupled divalent metal ion transporter), member 1, LCP2…
GO:0006887	exocytosis	6.44e-18	7.09e-15	4.69	18383	740	233	44	[CD93 - cd93 molecule, LILRB2 - leukocyte immunoglobulin-like receptor, subfamily b (with tm and itim domains), member 2, LILRA3 - leukocyte immunoglobulin-like receptor, subfamily a (without tm domain), member 3, TIMP1 - timp metallopeptidase inhibitor 1, CLEC12A - c-type lectin domain family 12, member a, LTA4H - leukotriene a4 hydrolase, PTX3 - pentraxin 3, long, GPR84 - g protein-coupled rece…
GO:0045321	leukocyte activation	1.96e-17	2.02e-14	4.25	18383	872	233	47	[CD93 - cd93 molecule, LILRA2 - leukocyte immunoglobulin-like receptor, subfamily a (with tm domain), member 2, LILRA3 - leukocyte immunoglobulin-like receptor, subfamily a (without tm domain), member 3, LILRB2 - leukocyte immunoglobulin-like receptor, subfamily b (with tm and itim domains), member 2, ICAM1 - intercellular adhesion molecule 1, IL18 - interleukin 18 (interferon-gamma-inducing fact…
GO:0045055	regulated exocytosis	2.56e-17	2.46e-14	4.88	18383	663	233	41	[CD93 - cd93 molecule, LILRB2 - leukocyte immunoglobulin-like receptor, subfamily b (with tm and itim domains), member 2, LILRA3 - leukocyte immunoglobulin-like receptor, subfamily a (without tm domain), member 3, TIMP1 - timp metallopeptidase inhibitor 1, CLEC12A - c-type lectin domain family 12, member a, LTA4H - leukotriene a4 hydrolase, PTX3 - pentraxin 3, long, GPR84 - g protein-coupled rece…
GO:0002252	immune effector process	3.65e-17	3.31e-14	4.1	18383	924	233	48	[CD93 - cd93 molecule, LILRA2 - leukocyte immunoglobulin-like receptor, subfamily a (with tm domain), member 2, LILRA3 - leukocyte immunoglobulin-like receptor, subfamily a (without tm domain), member 3, LILRB2 - leukocyte immunoglobulin-like receptor, subfamily b (with tm and itim domains), member 2, ICAM1 - intercellular adhesion molecule 1, RNF19B - ring finger protein 19b, IL18 - interleukin …
GO:0002274	myeloid leukocyte activation	4.35e-17	3.73e-14	5.23	18383	573	233	38	[LILRA2 - leukocyte immunoglobulin-like receptor, subfamily a (with tm domain), member 2, CD93 - cd93 molecule, LILRA3 - leukocyte immunoglobulin-like receptor, subfamily a (without tm domain), member 3, LILRB2 - leukocyte immunoglobulin-like receptor, subfamily b (with tm and itim domains), member 2, IL18 - interleukin 18 (interferon-gamma-inducing factor), CLEC12A - c-type lectin domain family …
GO:0001819	positive regulation of cytokine production	6.23e-17	5.05e-14	6.13	18383	425	233	33	[LILRA2 - leukocyte immunoglobulin-like receptor, subfamily a (with tm domain), member 2, LILRB2 - leukocyte immunoglobulin-like receptor, subfamily b (with tm and itim domains), member 2, FFAR2 - free fatty acid receptor 2, IL18 - interleukin 18 (interferon-gamma-inducing factor), EREG - epiregulin, LRP1 - low density lipoprotein receptor-related protein 1, CD83 - cd83 molecule, CLEC7A - c-type …
GO:0050896	response to stimulus	1.06e-16	8.18e-14	1.9	18383	5281	233	127	[NCF2 - neutrophil cytosolic factor 2, LILRB2 - leukocyte immunoglobulin-like receptor, subfamily b (with tm and itim domains), member 2, IL18 - interleukin 18 (interferon-gamma-inducing factor), CD83 - cd83 molecule, MAP3K8 - mitogen-activated protein kinase kinase kinase 8, ABCA1 - atp-binding cassette, sub-family a (abc1), member 1, SDC4 - syndecan 4, LDLR - low density lipoprotein receptor, O…
GO:0036230	granulocyte activation	1.07e-16	7.83e-14	5.6	18383	493	233	35	[LILRA2 - leukocyte immunoglobulin-like receptor, subfamily a (with tm domain), member 2, CD93 - cd93 molecule, LILRA3 - leukocyte immunoglobulin-like receptor, subfamily a (without tm domain), member 3, LILRB2 - leukocyte immunoglobulin-like receptor, subfamily b (with tm and itim domains), member 2, IL18 - interleukin 18 (interferon-gamma-inducing factor), CLEC12A - c-type lectin domain family …
GO:0042221	response to chemical	1.73e-16	1.21e-13	2.53	18383	2560	233	82	[NCF2 - neutrophil cytosolic factor 2, LILRB2 - leukocyte immunoglobulin-like receptor, subfamily b (with tm and itim domains), member 2, TIMP1 - timp metallopeptidase inhibitor 1, IL18 - interleukin 18 (interferon-gamma-inducing factor), ATP2B1 - atpase, ca++ transporting, plasma membrane 1, CD83 - cd83 molecule, TEX14 - testis expressed 14, ABCA1 - atp-binding cassette, sub-family a (abc1), mem…
GO:0032940	secretion by cell	4.63e-16	3.1e-13	4	18383	907	233	46	[CD93 - cd93 molecule, LILRA3 - leukocyte immunoglobulin-like receptor, subfamily a (without tm domain), member 3, LILRB2 - leukocyte immunoglobulin-like receptor, subfamily b (with tm and itim domains), member 2, TIMP1 - timp metallopeptidase inhibitor 1, CLEC12A - c-type lectin domain family 12, member a, LTA4H - leukotriene a4 hydrolase, GPR84 - g protein-coupled receptor 84, PTX3 - pentraxin …
GO:0002263	cell activation involved in immune response	4.71e-16	3.02e-13	4.87	18383	616	233	38	[LILRA2 - leukocyte immunoglobulin-like receptor, subfamily a (with tm domain), member 2, CD93 - cd93 molecule, ICAM1 - intercellular adhesion molecule 1, LILRA3 - leukocyte immunoglobulin-like receptor, subfamily a (without tm domain), member 3, LILRB2 - leukocyte immunoglobulin-like receptor, subfamily b (with tm and itim domains), member 2, CLEC12A - c-type lectin domain family 12, member a, L…
GO:0042119	neutrophil activation	5.7e-16	3.51e-13	5.49	18383	489	233	34	[LILRA2 - leukocyte immunoglobulin-like receptor, subfamily a (with tm domain), member 2, CD93 - cd93 molecule, LILRA3 - leukocyte immunoglobulin-like receptor, subfamily a (without tm domain), member 3, LILRB2 - leukocyte immunoglobulin-like receptor, subfamily b (with tm and itim domains), member 2, IL18 - interleukin 18 (interferon-gamma-inducing factor), CLEC12A - c-type lectin domain family …
GO:0031347	regulation of defense response	8.95e-16	5.3e-13	4.2	18383	808	233	43	[LILRA2 - leukocyte immunoglobulin-like receptor, subfamily a (with tm domain), member 2, FFAR2 - free fatty acid receptor 2, IL18 - interleukin 18 (interferon-gamma-inducing factor), CLEC4E - c-type lectin domain family 4, member e, EREG - epiregulin, IL1R2 - interleukin 1 receptor, type ii, UBE2D1 - ubiquitin-conjugating enzyme e2d 1, CLEC7A - c-type lectin domain family 7, member a, FGL2 - fib…
GO:0043299	leukocyte degranulation	9.26e-16	5.28e-13	5.4	18383	497	233	34	[CD93 - cd93 molecule, LILRA3 - leukocyte immunoglobulin-like receptor, subfamily a (without tm domain), member 3, LILRB2 - leukocyte immunoglobulin-like receptor, subfamily b (with tm and itim domains), member 2, CLEC12A - c-type lectin domain family 12, member a, LTA4H - leukotriene a4 hydrolase, PTX3 - pentraxin 3, long, GPR84 - g protein-coupled receptor 84, LPCAT1 - lysophosphatidylcholine a…
GO:0010033	response to organic substance	9.67e-16	5.32e-13	2.72	18383	2057	233	71	[LILRB2 - leukocyte immunoglobulin-like receptor, subfamily b (with tm and itim domains), member 2, TIMP1 - timp metallopeptidase inhibitor 1, IL18 - interleukin 18 (interferon-gamma-inducing factor), ATP2B1 - atpase, ca++ transporting, plasma membrane 1, CD83 - cd83 molecule, TEX14 - testis expressed 14, ABCA1 - atp-binding cassette, sub-family a (abc1), member 1, SLC11A1 - solute carrier family…
GO:0048518	positive regulation of biological process	1.18e-15	6.27e-13	1.79	18383	5922	233	134	[LILRB2 - leukocyte immunoglobulin-like receptor, subfamily b (with tm and itim domains), member 2, IL18 - interleukin 18 (interferon-gamma-inducing factor), CD83 - cd83 molecule, MAP3K8 - mitogen-activated protein kinase kinase kinase 8, ABCA1 - atp-binding cassette, sub-family a (abc1), member 1, SDC4 - syndecan 4, LDLR - low density lipoprotein receptor, OSM - oncostatin m, ABL2 - c-abl oncoge…
GO:0050900	leukocyte migration	1.47e-15	7.56e-13	7.08	18383	301	233	27	[ITGA5 - integrin, alpha 5 (fibronectin receptor, alpha polypeptide), ICAM1 - intercellular adhesion molecule 1, FFAR2 - free fatty acid receptor 2, SDC4 - syndecan 4, PDGFB - platelet-derived growth factor beta polypeptide, LYN - v-yes-1 yamaguchi sarcoma viral related oncogene homolog, NLRP3 - nlr family, pyrin domain containing 3, ITGAX - integrin, alpha x (complement component 3 receptor 4 su…
GO:0050793	regulation of developmental process	1.54e-15	7.64e-13	2.48	18383	2548	233	80	[LILRB2 - leukocyte immunoglobulin-like receptor, subfamily b (with tm and itim domains), member 2, PURB - purine-rich element binding protein b, TIMP1 - timp metallopeptidase inhibitor 1, IL18 - interleukin 18 (interferon-gamma-inducing factor), ATP2B1 - atpase, ca++ transporting, plasma membrane 1, CD83 - cd83 molecule, LST1 - leukocyte specific transcript 1, NUMB - numb homolog (drosophila), A…
GO:0046903	secretion	1.62e-15	7.78e-13	3.72	18383	1018	233	48	[CD93 - cd93 molecule, LILRA3 - leukocyte immunoglobulin-like receptor, subfamily a (without tm domain), member 3, LILRB2 - leukocyte immunoglobulin-like receptor, subfamily b (with tm and itim domains), member 2, TIMP1 - timp metallopeptidase inhibitor 1, CLEC12A - c-type lectin domain family 12, member a, LTA4H - leukotriene a4 hydrolase, GPR84 - g protein-coupled receptor 84, PTX3 - pentraxin …
GO:0002366	leukocyte activation involved in immune response	2.27e-15	1.06e-12	4.77	18383	612	233	37	[LILRA2 - leukocyte immunoglobulin-like receptor, subfamily a (with tm domain), member 2, CD93 - cd93 molecule, LILRA3 - leukocyte immunoglobulin-like receptor, subfamily a (without tm domain), member 3, LILRB2 - leukocyte immunoglobulin-like receptor, subfamily b (with tm and itim domains), member 2, ICAM1 - intercellular adhesion molecule 1, CLEC12A - c-type lectin domain family 12, member a, L…
GO:0002275	myeloid cell activation involved in immune response	2.51e-15	1.14e-12	5.22	18383	514	233	34	[LILRA2 - leukocyte immunoglobulin-like receptor, subfamily a (with tm domain), member 2, CD93 - cd93 molecule, LILRA3 - leukocyte immunoglobulin-like receptor, subfamily a (without tm domain), member 3, LILRB2 - leukocyte immunoglobulin-like receptor, subfamily b (with tm and itim domains), member 2, CLEC12A - c-type lectin domain family 12, member a, LTA4H - leukotriene a4 hydrolase, PTX3 - pen…
GO:0032101	regulation of response to external stimulus	2.99e-15	1.32e-12	4.06	18383	836	233	43	[LILRA2 - leukocyte immunoglobulin-like receptor, subfamily a (with tm domain), member 2, FFAR2 - free fatty acid receptor 2, IL18 - interleukin 18 (interferon-gamma-inducing factor), IL1R2 - interleukin 1 receptor, type ii, LRP1 - low density lipoprotein receptor-related protein 1, CLEC7A - c-type lectin domain family 7, member a, ADAM17 - adam metallopeptidase domain 17, FGL2 - fibrinogen-like …
GO:0051239	regulation of multicellular organismal process	3.5e-15	1.5e-12	2.27	18383	3090	233	89	[LILRB2 - leukocyte immunoglobulin-like receptor, subfamily b (with tm and itim domains), member 2, TIMP1 - timp metallopeptidase inhibitor 1, PURB - purine-rich element binding protein b, IL18 - interleukin 18 (interferon-gamma-inducing factor), ATP2B1 - atpase, ca++ transporting, plasma membrane 1, CD83 - cd83 molecule, NUMB - numb homolog (drosophila), DENND5A - denn/madd domain containing 5a,…
GO:0048584	positive regulation of response to stimulus	4.76e-15	1.98e-12	2.59	18383	2225	233	73	[IL18 - interleukin 18 (interferon-gamma-inducing factor), MAP3K8 - mitogen-activated protein kinase kinase kinase 8, SLC11A1 - solute carrier family 11 (proton-coupled divalent metal ion transporter), member 1, OSM - oncostatin m, LCP2 - lymphocyte cytosolic protein 2 (sh2 domain containing leukocyte protein of 76kda), PSEN1 - presenilin 1, ZAK - sterile alpha motif and leucine zipper containing…
GO:0007165	signal transduction	4.81e-15	1.95e-12	1.94	18383	4647	233	114	[NCF2 - neutrophil cytosolic factor 2, LILRB2 - leukocyte immunoglobulin-like receptor, subfamily b (with tm and itim domains), member 2, IL18 - interleukin 18 (interferon-gamma-inducing factor), CD83 - cd83 molecule, MAP3K8 - mitogen-activated protein kinase kinase kinase 8, APLP2 - amyloid beta (a4) precursor-like protein 2, ABCA1 - atp-binding cassette, sub-family a (abc1), member 1, OSM - onc…
GO:0050865	regulation of cell activation	7.32e-15	2.89e-12	5.03	18383	533	233	34	[LILRA2 - leukocyte immunoglobulin-like receptor, subfamily a (with tm domain), member 2, LILRB2 - leukocyte immunoglobulin-like receptor, subfamily b (with tm and itim domains), member 2, IL18 - interleukin 18 (interferon-gamma-inducing factor), CD83 - cd83 molecule, MAP3K8 - mitogen-activated protein kinase kinase kinase 8, CLEC7A - c-type lectin domain family 7, member a, LST1 - leukocyte spec…
GO:0048519	negative regulation of biological process	9.72e-15	3.74e-12	1.84	18383	5226	233	122	[LILRB2 - leukocyte immunoglobulin-like receptor, subfamily b (with tm and itim domains), member 2, IL18 - interleukin 18 (interferon-gamma-inducing factor), CD83 - cd83 molecule, APLP2 - amyloid beta (a4) precursor-like protein 2, DENND5A - denn/madd domain containing 5a, ABCA1 - atp-binding cassette, sub-family a (abc1), member 1, SDC4 - syndecan 4, LDLR - low density lipoprotein receptor, OSM …
GO:0010562	positive regulation of phosphorus metabolic process	1.42e-14	5.34e-12	3.45	18383	1120	233	49	[LILRB2 - leukocyte immunoglobulin-like receptor, subfamily b (with tm and itim domains), member 2, IL18 - interleukin 18 (interferon-gamma-inducing factor), MAP3K8 - mitogen-activated protein kinase kinase kinase 8, SDC4 - syndecan 4, SLC11A1 - solute carrier family 11 (proton-coupled divalent metal ion transporter), member 1, OSM - oncostatin m, LCP2 - lymphocyte cytosolic protein 2 (sh2 domain…
GO:0045937	positive regulation of phosphate metabolic process	1.42e-14	5.21e-12	3.45	18383	1120	233	49	[LILRB2 - leukocyte immunoglobulin-like receptor, subfamily b (with tm and itim domains), member 2, IL18 - interleukin 18 (interferon-gamma-inducing factor), MAP3K8 - mitogen-activated protein kinase kinase kinase 8, SDC4 - syndecan 4, SLC11A1 - solute carrier family 11 (proton-coupled divalent metal ion transporter), member 1, OSM - oncostatin m, LCP2 - lymphocyte cytosolic protein 2 (sh2 domain…
GO:0002283	neutrophil activation involved in immune response	1.44e-14	5.18e-12	5.26	18383	480	233	32	[LILRA2 - leukocyte immunoglobulin-like receptor, subfamily a (with tm domain), member 2, CD93 - cd93 molecule, LILRA3 - leukocyte immunoglobulin-like receptor, subfamily a (without tm domain), member 3, LILRB2 - leukocyte immunoglobulin-like receptor, subfamily b (with tm and itim domains), member 2, CLEC12A - c-type lectin domain family 12, member a, LTA4H - leukotriene a4 hydrolase, PTX3 - pen…
GO:0001817	regulation of cytokine production	1.72e-14	6.03e-12	4.35	18383	689	233	38	[LILRA2 - leukocyte immunoglobulin-like receptor, subfamily a (with tm domain), member 2, LILRB2 - leukocyte immunoglobulin-like receptor, subfamily b (with tm and itim domains), member 2, FFAR2 - free fatty acid receptor 2, IL18 - interleukin 18 (interferon-gamma-inducing factor), ATP2B1 - atpase, ca++ transporting, plasma membrane 1, IL1R2 - interleukin 1 receptor, type ii, EREG - epiregulin, C…
GO:0051240	positive regulation of multicellular organismal process	2.1e-14	7.19e-12	2.86	18383	1680	233	61	[LILRB2 - leukocyte immunoglobulin-like receptor, subfamily b (with tm and itim domains), member 2, IL18 - interleukin 18 (interferon-gamma-inducing factor), ATP2B1 - atpase, ca++ transporting, plasma membrane 1, CD83 - cd83 molecule, NUMB - numb homolog (drosophila), ABCA1 - atp-binding cassette, sub-family a (abc1), member 1, SLC11A1 - solute carrier family 11 (proton-coupled divalent metal ion…
GO:0043312	neutrophil degranulation	7.26e-14	2.43e-11	5.14	18383	476	233	31	[CD93 - cd93 molecule, LILRA3 - leukocyte immunoglobulin-like receptor, subfamily a (without tm domain), member 3, LILRB2 - leukocyte immunoglobulin-like receptor, subfamily b (with tm and itim domains), member 2, CLEC12A - c-type lectin domain family 12, member a, LTA4H - leukotriene a4 hydrolase, PTX3 - pentraxin 3, long, GPR84 - g protein-coupled receptor 84, LPCAT1 - lysophosphatidylcholine a…
GO:0070887	cellular response to chemical stimulus	7.73e-14	2.53e-11	2.85	18383	1632	233	59	[NCF2 - neutrophil cytosolic factor 2, LILRB2 - leukocyte immunoglobulin-like receptor, subfamily b (with tm and itim domains), member 2, IL18 - interleukin 18 (interferon-gamma-inducing factor), ATP2B1 - atpase, ca++ transporting, plasma membrane 1, TEX14 - testis expressed 14, ABL2 - c-abl oncogene 2, non-receptor tyrosine kinase, CLIC4 - chloride intracellular channel 4, PSEN1 - presenilin 1, …
GO:0050778	positive regulation of immune response	8.64e-14	2.77e-11	4.24	18383	688	233	37	[LILRA2 - leukocyte immunoglobulin-like receptor, subfamily a (with tm domain), member 2, FFAR2 - free fatty acid receptor 2, IL18 - interleukin 18 (interferon-gamma-inducing factor), CLEC4E - c-type lectin domain family 4, member e, EREG - epiregulin, UBE2D1 - ubiquitin-conjugating enzyme e2d 1, CLEC7A - c-type lectin domain family 7, member a, SLC11A1 - solute carrier family 11 (proton-coupled …
GO:0016192	vesicle-mediated transport	9.31e-14	2.93e-11	2.84	18383	1639	233	59	[NCF2 - neutrophil cytosolic factor 2, CD93 - cd93 molecule, LILRB2 - leukocyte immunoglobulin-like receptor, subfamily b (with tm and itim domains), member 2, TIMP1 - timp metallopeptidase inhibitor 1, CLEC12A - c-type lectin domain family 12, member a, PTX3 - pentraxin 3, long, APLP2 - amyloid beta (a4) precursor-like protein 2, ABCA1 - atp-binding cassette, sub-family a (abc1), member 1, DENND…
GO:1901700	response to oxygen-containing compound	1.03e-13	3.19e-11	3.12	18383	1314	233	52	[LILRB2 - leukocyte immunoglobulin-like receptor, subfamily b (with tm and itim domains), member 2, TIMP1 - timp metallopeptidase inhibitor 1, ATP2B1 - atpase, ca++ transporting, plasma membrane 1, SLC11A1 - solute carrier family 11 (proton-coupled divalent metal ion transporter), member 1, ABL2 - c-abl oncogene 2, non-receptor tyrosine kinase, PSEN1 - presenilin 1, TLR2 - toll-like receptor 2, G…
GO:0042327	positive regulation of phosphorylation	1.05e-13	3.18e-11	3.45	18383	1051	233	46	[ITGA5 - integrin, alpha 5 (fibronectin receptor, alpha polypeptide), ICAM1 - intercellular adhesion molecule 1, IL18 - interleukin 18 (interferon-gamma-inducing factor), EREG - epiregulin, LRP1 - low density lipoprotein receptor-related protein 1, MAP3K8 - mitogen-activated protein kinase kinase kinase 8, CLEC7A - c-type lectin domain family 7, member a, ADAM17 - adam metallopeptidase domain 17,…
GO:0050790	regulation of catalytic activity	1.07e-13	3.17e-11	2.42	18383	2417	233	74	[NCF2 - neutrophil cytosolic factor 2, CSTA - cystatin a (stefin a), TIMP1 - timp metallopeptidase inhibitor 1, IL18 - interleukin 18 (interferon-gamma-inducing factor), PTX3 - pentraxin 3, long, MAP3K8 - mitogen-activated protein kinase kinase kinase 8, APLP2 - amyloid beta (a4) precursor-like protein 2, DENND5A - denn/madd domain containing 5a, SDC4 - syndecan 4, SLC11A1 - solute carrier family…
GO:0009893	positive regulation of metabolic process	1.24e-13	3.61e-11	2.07	18383	3578	233	94	[LILRB2 - leukocyte immunoglobulin-like receptor, subfamily b (with tm and itim domains), member 2, IL18 - interleukin 18 (interferon-gamma-inducing factor), PTX3 - pentraxin 3, long, MAP3K8 - mitogen-activated protein kinase kinase kinase 8, SDC4 - syndecan 4, SLC11A1 - solute carrier family 11 (proton-coupled divalent metal ion transporter), member 1, LDLR - low density lipoprotein receptor, OS…
GO:0001934	positive regulation of protein phosphorylation	1.55e-13	4.41e-11	3.55	18383	978	233	44	[ITGA5 - integrin, alpha 5 (fibronectin receptor, alpha polypeptide), ICAM1 - intercellular adhesion molecule 1, IL18 - interleukin 18 (interferon-gamma-inducing factor), EREG - epiregulin, LRP1 - low density lipoprotein receptor-related protein 1, MAP3K8 - mitogen-activated protein kinase kinase kinase 8, CLEC7A - c-type lectin domain family 7, member a, ADAM17 - adam metallopeptidase domain 17,…
GO:0031349	positive regulation of defense response	2.17e-13	6.08e-11	5.11	18383	463	233	30	[LILRA2 - leukocyte immunoglobulin-like receptor, subfamily a (with tm domain), member 2, FFAR2 - free fatty acid receptor 2, IL18 - interleukin 18 (interferon-gamma-inducing factor), CLEC4E - c-type lectin domain family 4, member e, EREG - epiregulin, UBE2D1 - ubiquitin-conjugating enzyme e2d 1, CLEC7A - c-type lectin domain family 7, member a, OSM - oncostatin m, LYN - v-yes-1 yamaguchi sarcoma…
GO:0071310	cellular response to organic substance	3.34e-13	9.2e-11	3.08	18383	1308	233	51	[LILRB2 - leukocyte immunoglobulin-like receptor, subfamily b (with tm and itim domains), member 2, IL18 - interleukin 18 (interferon-gamma-inducing factor), ATP2B1 - atpase, ca++ transporting, plasma membrane 1, TEX14 - testis expressed 14, ABL2 - c-abl oncogene 2, non-receptor tyrosine kinase, PSEN1 - presenilin 1, TLR2 - toll-like receptor 2, NRIP1 - nuclear receptor interacting protein 1, CTS…
GO:0030335	positive regulation of cell migration	4.32e-13	1.17e-10	4.81	18383	509	233	31	[ITGA5 - integrin, alpha 5 (fibronectin receptor, alpha polypeptide), ICAM1 - intercellular adhesion molecule 1, LRP1 - low density lipoprotein receptor-related protein 1, CLEC7A - c-type lectin domain family 7, member a, NUMB - numb homolog (drosophila), ADAM17 - adam metallopeptidase domain 17, PDGFB - platelet-derived growth factor beta polypeptide, PLAU - plasminogen activator, urokinase, LYN…
GO:0016477	cell migration	4.52e-13	1.2e-10	3.74	18383	844	233	40	[ITGA5 - integrin, alpha 5 (fibronectin receptor, alpha polypeptide), ICAM1 - intercellular adhesion molecule 1, FFAR2 - free fatty acid receptor 2, ADAM17 - adam metallopeptidase domain 17, PSTPIP2 - proline-serine-threonine phosphatase interacting protein 2, PDGFB - platelet-derived growth factor beta polypeptide, SDC4 - syndecan 4, PLAU - plasminogen activator, urokinase, CCRL2 - chemokine (c-…
GO:1901701	cellular response to oxygen-containing compound	5.23e-13	1.37e-10	3.81	18383	808	233	39	[LILRB2 - leukocyte immunoglobulin-like receptor, subfamily b (with tm and itim domains), member 2, ICAM1 - intercellular adhesion molecule 1, FFAR2 - free fatty acid receptor 2, ATP2B1 - atpase, ca++ transporting, plasma membrane 1, LRP1 - low density lipoprotein receptor-related protein 1, PDGFB - platelet-derived growth factor beta polypeptide, LYN - v-yes-1 yamaguchi sarcoma viral related onc…
GO:0060326	cell chemotaxis	9e-13	2.31e-10	7.97	18383	198	233	20	[S100A12 - s100 calcium binding protein a12, FFAR2 - free fatty acid receptor 2, EMR2 - egf-like module containing, mucin-like, hormone receptor-like 2, VEGFA - vascular endothelial growth factor a, CCL4 - chemokine (c-c motif) ligand 4, CSF3R - colony stimulating factor 3 receptor (granulocyte), CCL3L1 - chemokine (c-c motif) ligand 3-like 1, CCL3 - chemokine (c-c motif) ligand 3, PDGFB - platel…
GO:0032879	regulation of localization	1.07e-12	2.71e-10	2.27	18383	2641	233	76	[LILRB2 - leukocyte immunoglobulin-like receptor, subfamily b (with tm and itim domains), member 2, TIMP1 - timp metallopeptidase inhibitor 1, ATP2B1 - atpase, ca++ transporting, plasma membrane 1, PTX3 - pentraxin 3, long, NUMB - numb homolog (drosophila), SLC31A2 - solute carrier family 31 (copper transporter), member 2, ABCA1 - atp-binding cassette, sub-family a (abc1), member 1, SDC4 - syndec…
GO:0050789	regulation of biological process	1.13e-12	2.81e-10	1.35	18383	11229	233	192	[NCF2 - neutrophil cytosolic factor 2, LILRB2 - leukocyte immunoglobulin-like receptor, subfamily b (with tm and itim domains), member 2, IL18 - interleukin 18 (interferon-gamma-inducing factor), CD83 - cd83 molecule, MAP3K8 - mitogen-activated protein kinase kinase kinase 8, APLP2 - amyloid beta (a4) precursor-like protein 2, SLC31A2 - solute carrier family 31 (copper transporter), member 2, DEN…
GO:2000147	positive regulation of cell motility	1.38e-12	3.37e-10	4.6	18383	532	233	31	[ITGA5 - integrin, alpha 5 (fibronectin receptor, alpha polypeptide), ICAM1 - intercellular adhesion molecule 1, LRP1 - low density lipoprotein receptor-related protein 1, CLEC7A - c-type lectin domain family 7, member a, NUMB - numb homolog (drosophila), ADAM17 - adam metallopeptidase domain 17, PDGFB - platelet-derived growth factor beta polypeptide, PLAU - plasminogen activator, urokinase, LYN…
GO:0048523	negative regulation of cellular process	1.38e-12	3.32e-10	1.84	18383	4684	233	109	[LILRB2 - leukocyte immunoglobulin-like receptor, subfamily b (with tm and itim domains), member 2, IL18 - interleukin 18 (interferon-gamma-inducing factor), APLP2 - amyloid beta (a4) precursor-like protein 2, DENND5A - denn/madd domain containing 5a, ABCA1 - atp-binding cassette, sub-family a (abc1), member 1, SDC4 - syndecan 4, LDLR - low density lipoprotein receptor, OSM - oncostatin m, ABL2 -…
GO:0065009	regulation of molecular function	1.4e-12	3.32e-10	2.14	18383	3058	233	83	[NCF2 - neutrophil cytosolic factor 2, CSTA - cystatin a (stefin a), TIMP1 - timp metallopeptidase inhibitor 1, IL18 - interleukin 18 (interferon-gamma-inducing factor), PTX3 - pentraxin 3, long, MAP3K8 - mitogen-activated protein kinase kinase kinase 8, APLP2 - amyloid beta (a4) precursor-like protein 2, TEX14 - testis expressed 14, DENND5A - denn/madd domain containing 5a, SDC4 - syndecan 4, SL…
GO:2000145	regulation of cell motility	1.56e-12	3.65e-10	3.52	18383	919	233	41	[ITGA5 - integrin, alpha 5 (fibronectin receptor, alpha polypeptide), ICAM1 - intercellular adhesion molecule 1, TIMP1 - timp metallopeptidase inhibitor 1, EREG - epiregulin, LRP1 - low density lipoprotein receptor-related protein 1, CLEC7A - c-type lectin domain family 7, member a, NUMB - numb homolog (drosophila), ADAM17 - adam metallopeptidase domain 17, DNAJA4 - dnaj (hsp40) homolog, subfamil…
GO:0032103	positive regulation of response to external stimulus	2.12e-12	4.87e-10	6.01	18383	315	233	24	[S100A12 - s100 calcium binding protein a12, FFAR2 - free fatty acid receptor 2, VEGFA - vascular endothelial growth factor a, IL18 - interleukin 18 (interferon-gamma-inducing factor), LRP1 - low density lipoprotein receptor-related protein 1, RIPK2 - receptor-interacting serine-threonine kinase 2, CCL4 - chemokine (c-c motif) ligand 4, CLEC7A - c-type lectin domain family 7, member a, ADAM17 - a…
GO:0044093	positive regulation of molecular function	2.15e-12	4.88e-10	2.67	18383	1714	233	58	[IL18 - interleukin 18 (interferon-gamma-inducing factor), MAP3K8 - mitogen-activated protein kinase kinase kinase 8, SDC4 - syndecan 4, SLC11A1 - solute carrier family 11 (proton-coupled divalent metal ion transporter), member 1, ABL2 - c-abl oncogene 2, non-receptor tyrosine kinase, LCP2 - lymphocyte cytosolic protein 2 (sh2 domain containing leukocyte protein of 76kda), PSEN1 - presenilin 1, Z…
GO:0009607	response to biotic stimulus	2.26e-12	5.04e-10	3.55	18383	888	233	40	[ICAM1 - intercellular adhesion molecule 1, LILRB2 - leukocyte immunoglobulin-like receptor, subfamily b (with tm and itim domains), member 2, PTX3 - pentraxin 3, long, CLEC7A - c-type lectin domain family 7, member a, ADAM17 - adam metallopeptidase domain 17, SLC11A1 - solute carrier family 11 (proton-coupled divalent metal ion transporter), member 1, NLRP3 - nlr family, pyrin domain containing …
GO:0033993	response to lipid	2.29e-12	5.05e-10	3.9	18383	728	233	36	[LILRB2 - leukocyte immunoglobulin-like receptor, subfamily b (with tm and itim domains), member 2, ICAM1 - intercellular adhesion molecule 1, FFAR2 - free fatty acid receptor 2, ATP2B1 - atpase, ca++ transporting, plasma membrane 1, ADAM17 - adam metallopeptidase domain 17, SLC11A1 - solute carrier family 11 (proton-coupled divalent metal ion transporter), member 1, LYN - v-yes-1 yamaguchi sarco…
GO:0019220	regulation of phosphate metabolic process	2.47e-12	5.35e-10	2.63	18383	1770	233	59	[LILRB2 - leukocyte immunoglobulin-like receptor, subfamily b (with tm and itim domains), member 2, IL18 - interleukin 18 (interferon-gamma-inducing factor), MAP3K8 - mitogen-activated protein kinase kinase kinase 8, SDC4 - syndecan 4, SLC11A1 - solute carrier family 11 (proton-coupled divalent metal ion transporter), member 1, OSM - oncostatin m, LDLR - low density lipoprotein receptor, LCP2 - l…
GO:0051174	regulation of phosphorus metabolic process	2.47e-12	5.28e-10	2.63	18383	1770	233	59	[LILRB2 - leukocyte immunoglobulin-like receptor, subfamily b (with tm and itim domains), member 2, IL18 - interleukin 18 (interferon-gamma-inducing factor), MAP3K8 - mitogen-activated protein kinase kinase kinase 8, SDC4 - syndecan 4, SLC11A1 - solute carrier family 11 (proton-coupled divalent metal ion transporter), member 1, OSM - oncostatin m, LDLR - low density lipoprotein receptor, LCP2 - l…
GO:0031401	positive regulation of protein modification process	2.7e-12	5.69e-10	3.1	18383	1197	233	47	[ITGA5 - integrin, alpha 5 (fibronectin receptor, alpha polypeptide), ICAM1 - intercellular adhesion molecule 1, LILRB2 - leukocyte immunoglobulin-like receptor, subfamily b (with tm and itim domains), member 2, IL18 - interleukin 18 (interferon-gamma-inducing factor), EREG - epiregulin, UBE2D1 - ubiquitin-conjugating enzyme e2d 1, LRP1 - low density lipoprotein receptor-related protein 1, MAP3K8…
GO:0030334	regulation of cell migration	3.02e-12	6.29e-10	3.6	18383	855	233	39	[ITGA5 - integrin, alpha 5 (fibronectin receptor, alpha polypeptide), ICAM1 - intercellular adhesion molecule 1, TIMP1 - timp metallopeptidase inhibitor 1, LRP1 - low density lipoprotein receptor-related protein 1, CLEC7A - c-type lectin domain family 7, member a, NUMB - numb homolog (drosophila), ADAM17 - adam metallopeptidase domain 17, DNAJA4 - dnaj (hsp40) homolog, subfamily a, member 4, PDGF…
GO:0051272	positive regulation of cellular component movement	3.12e-12	6.41e-10	4.46	18383	549	233	31	[ITGA5 - integrin, alpha 5 (fibronectin receptor, alpha polypeptide), ICAM1 - intercellular adhesion molecule 1, LRP1 - low density lipoprotein receptor-related protein 1, CLEC7A - c-type lectin domain family 7, member a, NUMB - numb homolog (drosophila), ADAM17 - adam metallopeptidase domain 17, PDGFB - platelet-derived growth factor beta polypeptide, PLAU - plasminogen activator, urokinase, LYN…
GO:0006935	chemotaxis	3.17e-12	6.42e-10	5.9	18383	321	233	24	[S100A12 - s100 calcium binding protein a12, FFAR2 - free fatty acid receptor 2, EMR2 - egf-like module containing, mucin-like, hormone receptor-like 2, VEGFA - vascular endothelial growth factor a, LRP1 - low density lipoprotein receptor-related protein 1, CCL4 - chemokine (c-c motif) ligand 4, CSF3R - colony stimulating factor 3 receptor (granulocyte), CCL3L1 - chemokine (c-c motif) ligand 3-li…
GO:0042330	taxis	3.61e-12	7.24e-10	5.86	18383	323	233	24	[S100A12 - s100 calcium binding protein a12, FFAR2 - free fatty acid receptor 2, EMR2 - egf-like module containing, mucin-like, hormone receptor-like 2, VEGFA - vascular endothelial growth factor a, LRP1 - low density lipoprotein receptor-related protein 1, CCL4 - chemokine (c-c motif) ligand 4, CSF3R - colony stimulating factor 3 receptor (granulocyte), CCL3L1 - chemokine (c-c motif) ligand 3-li…
GO:0043207	response to external biotic stimulus	3.74e-12	7.39e-10	3.57	18383	861	233	39	[ICAM1 - intercellular adhesion molecule 1, LILRB2 - leukocyte immunoglobulin-like receptor, subfamily b (with tm and itim domains), member 2, PTX3 - pentraxin 3, long, CLEC7A - c-type lectin domain family 7, member a, ADAM17 - adam metallopeptidase domain 17, SLC11A1 - solute carrier family 11 (proton-coupled divalent metal ion transporter), member 1, NLRP3 - nlr family, pyrin domain containing …
GO:0048870	cell motility	4.66e-12	9.09e-10	3.4	18383	951	233	41	[ITGA5 - integrin, alpha 5 (fibronectin receptor, alpha polypeptide), ICAM1 - intercellular adhesion molecule 1, FFAR2 - free fatty acid receptor 2, ADAM17 - adam metallopeptidase domain 17, PSTPIP2 - proline-serine-threonine phosphatase interacting protein 2, PDGFB - platelet-derived growth factor beta polypeptide, SDC4 - syndecan 4, PLAU - plasminogen activator, urokinase, CCRL2 - chemokine (c-…
GO:0065007	biological regulation	4.84e-12	9.32e-10	1.31	18383	11940	233	198	[NCF2 - neutrophil cytosolic factor 2, LILRB2 - leukocyte immunoglobulin-like receptor, subfamily b (with tm and itim domains), member 2, MAP3K8 - mitogen-activated protein kinase kinase kinase 8, SLC31A2 - solute carrier family 31 (copper transporter), member 2, ABCA1 - atp-binding cassette, sub-family a (abc1), member 1, LDLR - low density lipoprotein receptor, ABL2 - c-abl oncogene 2, non-rece…
GO:0051270	regulation of cellular component movement	4.85e-12	9.22e-10	3.33	18383	995	233	42	[ITGA5 - integrin, alpha 5 (fibronectin receptor, alpha polypeptide), ICAM1 - intercellular adhesion molecule 1, TIMP1 - timp metallopeptidase inhibitor 1, EREG - epiregulin, LRP1 - low density lipoprotein receptor-related protein 1, CLEC7A - c-type lectin domain family 7, member a, NUMB - numb homolog (drosophila), ADAM17 - adam metallopeptidase domain 17, DNAJA4 - dnaj (hsp40) homolog, subfamil…
GO:0040017	positive regulation of locomotion	5.21e-12	9.78e-10	4.37	18383	560	233	31	[ITGA5 - integrin, alpha 5 (fibronectin receptor, alpha polypeptide), ICAM1 - intercellular adhesion molecule 1, LRP1 - low density lipoprotein receptor-related protein 1, CLEC7A - c-type lectin domain family 7, member a, NUMB - numb homolog (drosophila), ADAM17 - adam metallopeptidase domain 17, PDGFB - platelet-derived growth factor beta polypeptide, PLAU - plasminogen activator, urokinase, LYN…
GO:0040011	locomotion	5.79e-12	1.08e-09	3.25	18383	1044	233	43	[ITGA5 - integrin, alpha 5 (fibronectin receptor, alpha polypeptide), ICAM1 - intercellular adhesion molecule 1, FFAR2 - free fatty acid receptor 2, LRP1 - low density lipoprotein receptor-related protein 1, ADAM17 - adam metallopeptidase domain 17, PSTPIP2 - proline-serine-threonine phosphatase interacting protein 2, PDGFB - platelet-derived growth factor beta polypeptide, SDC4 - syndecan 4, PLA…
GO:0002237	response to molecule of bacterial origin	5.88e-12	1.08e-09	6.03	18383	301	233	23	[LILRB2 - leukocyte immunoglobulin-like receptor, subfamily b (with tm and itim domains), member 2, ICAM1 - intercellular adhesion molecule 1, TNIP3 - tnfaip3 interacting protein 3, RIPK2 - receptor-interacting serine-threonine kinase 2, NFKB1 - nuclear factor of kappa light polypeptide gene enhancer in b-cells 1, ADAM17 - adam metallopeptidase domain 17, IL1B - interleukin 1, beta, IL1A - interl…
GO:0045595	regulation of cell differentiation	6.69e-12	1.21e-09	2.57	18383	1813	233	59	[LILRB2 - leukocyte immunoglobulin-like receptor, subfamily b (with tm and itim domains), member 2, PURB - purine-rich element binding protein b, IL18 - interleukin 18 (interferon-gamma-inducing factor), CD83 - cd83 molecule, NUMB - numb homolog (drosophila), DENND5A - denn/madd domain containing 5a, ABCA1 - atp-binding cassette, sub-family a (abc1), member 1, OSM - oncostatin m, LDLR - low densi…
GO:0002694	regulation of leukocyte activation	7.5e-12	1.34e-09	4.6	18383	497	233	29	[LILRB2 - leukocyte immunoglobulin-like receptor, subfamily b (with tm and itim domains), member 2, IL18 - interleukin 18 (interferon-gamma-inducing factor), CD83 - cd83 molecule, MAP3K8 - mitogen-activated protein kinase kinase kinase 8, LST1 - leukocyte specific transcript 1, CLEC7A - c-type lectin domain family 7, member a, FGL2 - fibrinogen-like 2, SDC4 - syndecan 4, LDLR - low density lipopr…
GO:0031325	positive regulation of cellular metabolic process	7.87e-12	1.39e-09	2.05	18383	3277	233	85	[LILRB2 - leukocyte immunoglobulin-like receptor, subfamily b (with tm and itim domains), member 2, IL18 - interleukin 18 (interferon-gamma-inducing factor), PTX3 - pentraxin 3, long, MAP3K8 - mitogen-activated protein kinase kinase kinase 8, SDC4 - syndecan 4, SLC11A1 - solute carrier family 11 (proton-coupled divalent metal ion transporter), member 1, LDLR - low density lipoprotein receptor, OS…
GO:0032270	positive regulation of cellular protein metabolic process	8.01e-12	1.4e-09	2.72	18383	1569	233	54	[LILRB2 - leukocyte immunoglobulin-like receptor, subfamily b (with tm and itim domains), member 2, IL18 - interleukin 18 (interferon-gamma-inducing factor), MAP3K8 - mitogen-activated protein kinase kinase kinase 8, SDC4 - syndecan 4, SLC11A1 - solute carrier family 11 (proton-coupled divalent metal ion transporter), member 1, OSM - oncostatin m, LDLR - low density lipoprotein receptor, LCP2 - l…
GO:0051716	cellular response to stimulus	8.49e-12	1.47e-09	2.16	18383	2809	233	77	[NCF2 - neutrophil cytosolic factor 2, LILRB2 - leukocyte immunoglobulin-like receptor, subfamily b (with tm and itim domains), member 2, TIMP1 - timp metallopeptidase inhibitor 1, IL18 - interleukin 18 (interferon-gamma-inducing factor), ATP2B1 - atpase, ca++ transporting, plasma membrane 1, MAP3K8 - mitogen-activated protein kinase kinase kinase 8, TEX14 - testis expressed 14, ABCA1 - atp-bindi…
GO:0042325	regulation of phosphorylation	9.28e-12	1.59e-09	2.71	18383	1575	233	54	[IL18 - interleukin 18 (interferon-gamma-inducing factor), MAP3K8 - mitogen-activated protein kinase kinase kinase 8, SDC4 - syndecan 4, SLC11A1 - solute carrier family 11 (proton-coupled divalent metal ion transporter), member 1, OSM - oncostatin m, LCP2 - lymphocyte cytosolic protein 2 (sh2 domain containing leukocyte protein of 76kda), PSEN1 - presenilin 1, ZAK - sterile alpha motif and leucin…
GO:0051247	positive regulation of protein metabolic process	1.44e-11	2.43e-09	2.64	18383	1643	233	55	[LILRB2 - leukocyte immunoglobulin-like receptor, subfamily b (with tm and itim domains), member 2, IL18 - interleukin 18 (interferon-gamma-inducing factor), MAP3K8 - mitogen-activated protein kinase kinase kinase 8, SDC4 - syndecan 4, SLC11A1 - solute carrier family 11 (proton-coupled divalent metal ion transporter), member 1, OSM - oncostatin m, LDLR - low density lipoprotein receptor, LCP2 - l…
GO:0040012	regulation of locomotion	1.55e-11	2.59e-09	3.27	18383	988	233	41	[ITGA5 - integrin, alpha 5 (fibronectin receptor, alpha polypeptide), ICAM1 - intercellular adhesion molecule 1, TIMP1 - timp metallopeptidase inhibitor 1, EREG - epiregulin, LRP1 - low density lipoprotein receptor-related protein 1, CLEC7A - c-type lectin domain family 7, member a, NUMB - numb homolog (drosophila), ADAM17 - adam metallopeptidase domain 17, DNAJA4 - dnaj (hsp40) homolog, subfamil…
GO:0001932	regulation of protein phosphorylation	1.93e-11	3.2e-09	2.8	18383	1409	233	50	[IL18 - interleukin 18 (interferon-gamma-inducing factor), MAP3K8 - mitogen-activated protein kinase kinase kinase 8, SDC4 - syndecan 4, SLC11A1 - solute carrier family 11 (proton-coupled divalent metal ion transporter), member 1, OSM - oncostatin m, LCP2 - lymphocyte cytosolic protein 2 (sh2 domain containing leukocyte protein of 76kda), PSEN1 - presenilin 1, ZAK - sterile alpha motif and leucin…
GO:2000026	regulation of multicellular organismal development	2.09e-11	3.43e-09	2.42	18383	2022	233	62	[LILRB2 - leukocyte immunoglobulin-like receptor, subfamily b (with tm and itim domains), member 2, PURB - purine-rich element binding protein b, TIMP1 - timp metallopeptidase inhibitor 1, IL18 - interleukin 18 (interferon-gamma-inducing factor), ATP2B1 - atpase, ca++ transporting, plasma membrane 1, CD83 - cd83 molecule, NUMB - numb homolog (drosophila), DENND5A - denn/madd domain containing 5a,…
GO:0030595	leukocyte chemotaxis	2.25e-11	3.66e-09	9.15	18383	138	233	16	[S100A12 - s100 calcium binding protein a12, FFAR2 - free fatty acid receptor 2, EMR2 - egf-like module containing, mucin-like, hormone receptor-like 2, CCL4 - chemokine (c-c motif) ligand 4, CSF3R - colony stimulating factor 3 receptor (granulocyte), CCL3L1 - chemokine (c-c motif) ligand 3-like 1, CCL3 - chemokine (c-c motif) ligand 3, PDGFB - platelet-derived growth factor beta polypeptide, CXC…
GO:0071216	cellular response to biotic stimulus	2.43e-11	3.9e-09	7.68	18383	185	233	18	[LILRB2 - leukocyte immunoglobulin-like receptor, subfamily b (with tm and itim domains), member 2, ICAM1 - intercellular adhesion molecule 1, RIPK2 - receptor-interacting serine-threonine kinase 2, TNIP3 - tnfaip3 interacting protein 3, CLEC7A - c-type lectin domain family 7, member a, NFKB1 - nuclear factor of kappa light polypeptide gene enhancer in b-cells 1, IL1B - interleukin 1, beta, IL1A …
GO:0050867	positive regulation of cell activation	2.64e-11	4.19e-09	5.6	18383	324	233	23	[LILRA2 - leukocyte immunoglobulin-like receptor, subfamily a (with tm domain), member 2, LILRB2 - leukocyte immunoglobulin-like receptor, subfamily b (with tm and itim domains), member 2, IL18 - interleukin 18 (interferon-gamma-inducing factor), MAP3K8 - mitogen-activated protein kinase kinase kinase 8, CD83 - cd83 molecule, RIPK2 - receptor-interacting serine-threonine kinase 2, CLEC7A - c-type…
GO:0051094	positive regulation of developmental process	2.69e-11	4.22e-09	2.86	18383	1326	233	48	[ITGA5 - integrin, alpha 5 (fibronectin receptor, alpha polypeptide), LILRB2 - leukocyte immunoglobulin-like receptor, subfamily b (with tm and itim domains), member 2, IL18 - interleukin 18 (interferon-gamma-inducing factor), ATP2B1 - atpase, ca++ transporting, plasma membrane 1, LRP1 - low density lipoprotein receptor-related protein 1, CD83 - cd83 molecule, CLEC7A - c-type lectin domain family…
GO:0051246	regulation of protein metabolic process	4.46e-11	6.94e-09	2.14	18383	2729	233	74	[CSTA - cystatin a (stefin a), LILRB2 - leukocyte immunoglobulin-like receptor, subfamily b (with tm and itim domains), member 2, TIMP1 - timp metallopeptidase inhibitor 1, IL18 - interleukin 18 (interferon-gamma-inducing factor), PTX3 - pentraxin 3, long, MAP3K8 - mitogen-activated protein kinase kinase kinase 8, APLP2 - amyloid beta (a4) precursor-like protein 2, SDC4 - syndecan 4, SLC11A1 - so…
GO:1902531	regulation of intracellular signal transduction	5.2e-11	8.02e-09	2.47	18383	1854	233	58	[IL18 - interleukin 18 (interferon-gamma-inducing factor), MAP3K8 - mitogen-activated protein kinase kinase kinase 8, ABCA1 - atp-binding cassette, sub-family a (abc1), member 1, OSM - oncostatin m, ABL2 - c-abl oncogene 2, non-receptor tyrosine kinase, PSEN1 - presenilin 1, TLR2 - toll-like receptor 2, ZAK - sterile alpha motif and leucine zipper containing kinase azk, MYO9B - myosin ixb, VEGFA …
GO:0048522	positive regulation of cellular process	5.37e-11	8.2e-09	1.71	18383	5221	233	113	[LILRB2 - leukocyte immunoglobulin-like receptor, subfamily b (with tm and itim domains), member 2, IL18 - interleukin 18 (interferon-gamma-inducing factor), CD83 - cd83 molecule, MAP3K8 - mitogen-activated protein kinase kinase kinase 8, ABCA1 - atp-binding cassette, sub-family a (abc1), member 1, SDC4 - syndecan 4, LDLR - low density lipoprotein receptor, OSM - oncostatin m, ABL2 - c-abl oncoge…
GO:0032268	regulation of cellular protein metabolic process	5.65e-11	8.54e-09	2.18	18383	2570	233	71	[CSTA - cystatin a (stefin a), LILRB2 - leukocyte immunoglobulin-like receptor, subfamily b (with tm and itim domains), member 2, TIMP1 - timp metallopeptidase inhibitor 1, IL18 - interleukin 18 (interferon-gamma-inducing factor), MAP3K8 - mitogen-activated protein kinase kinase kinase 8, APLP2 - amyloid beta (a4) precursor-like protein 2, SDC4 - syndecan 4, SLC11A1 - solute carrier family 11 (pr…
GO:0010604	positive regulation of macromolecule metabolic process	6.5e-11	9.72e-09	1.99	18383	3286	233	83	[LILRB2 - leukocyte immunoglobulin-like receptor, subfamily b (with tm and itim domains), member 2, IL18 - interleukin 18 (interferon-gamma-inducing factor), MAP3K8 - mitogen-activated protein kinase kinase kinase 8, SDC4 - syndecan 4, SLC11A1 - solute carrier family 11 (proton-coupled divalent metal ion transporter), member 1, LDLR - low density lipoprotein receptor, OSM - oncostatin m, LCP2 - l…
GO:0051173	positive regulation of nitrogen compound metabolic process	8.72e-11	1.29e-08	2.02	18383	3123	233	80	[LILRB2 - leukocyte immunoglobulin-like receptor, subfamily b (with tm and itim domains), member 2, IL18 - interleukin 18 (interferon-gamma-inducing factor), PTX3 - pentraxin 3, long, MAP3K8 - mitogen-activated protein kinase kinase kinase 8, SDC4 - syndecan 4, SLC11A1 - solute carrier family 11 (proton-coupled divalent metal ion transporter), member 1, LDLR - low density lipoprotein receptor, OS…
GO:0033674	positive regulation of kinase activity	8.8e-11	1.29e-08	4.03	18383	588	233	30	[IL18 - interleukin 18 (interferon-gamma-inducing factor), EREG - epiregulin, MAP3K8 - mitogen-activated protein kinase kinase kinase 8, ADAM17 - adam metallopeptidase domain 17, PDGFB - platelet-derived growth factor beta polypeptide, SDC4 - syndecan 4, SLC11A1 - solute carrier family 11 (proton-coupled divalent metal ion transporter), member 1, LYN - v-yes-1 yamaguchi sarcoma viral related onco…
GO:0032496	response to lipopolysaccharide	8.84e-11	1.29e-08	5.85	18383	283	233	21	[LILRB2 - leukocyte immunoglobulin-like receptor, subfamily b (with tm and itim domains), member 2, ICAM1 - intercellular adhesion molecule 1, TNIP3 - tnfaip3 interacting protein 3, NFKB1 - nuclear factor of kappa light polypeptide gene enhancer in b-cells 1, ADAM17 - adam metallopeptidase domain 17, IL1B - interleukin 1, beta, IL1A - interleukin 1, alpha, SLC11A1 - solute carrier family 11 (prot…
GO:0050794	regulation of cellular process	9.39e-11	1.35e-08	1.35	18383	10519	233	180	[NCF2 - neutrophil cytosolic factor 2, LILRB2 - leukocyte immunoglobulin-like receptor, subfamily b (with tm and itim domains), member 2, IL18 - interleukin 18 (interferon-gamma-inducing factor), CD83 - cd83 molecule, MAP3K8 - mitogen-activated protein kinase kinase kinase 8, APLP2 - amyloid beta (a4) precursor-like protein 2, DENND5A - denn/madd domain containing 5a, ABCA1 - atp-binding cassette…
GO:0045860	positive regulation of protein kinase activity	9.64e-11	1.38e-08	4.28	18383	516	233	28	[IL18 - interleukin 18 (interferon-gamma-inducing factor), EREG - epiregulin, MAP3K8 - mitogen-activated protein kinase kinase kinase 8, ADAM17 - adam metallopeptidase domain 17, PDGFB - platelet-derived growth factor beta polypeptide, SDC4 - syndecan 4, SLC11A1 - solute carrier family 11 (proton-coupled divalent metal ion transporter), member 1, SPAG9 - sperm associated antigen 9, LCP2 - lymphoc…
GO:0043085	positive regulation of catalytic activity	9.65e-11	1.36e-08	2.75	18383	1376	233	48	[ICAM1 - intercellular adhesion molecule 1, IL18 - interleukin 18 (interferon-gamma-inducing factor), EREG - epiregulin, SIPA1L1 - signal-induced proliferation-associated 1 like 1, MAP3K8 - mitogen-activated protein kinase kinase kinase 8, CLEC7A - c-type lectin domain family 7, member a, ADAM17 - adam metallopeptidase domain 17, SDC4 - syndecan 4, PDGFB - platelet-derived growth factor beta poly…
GO:0065008	regulation of biological quality	2.11e-10	2.95e-08	1.89	18383	3673	233	88	[NCF2 - neutrophil cytosolic factor 2, LILRB2 - leukocyte immunoglobulin-like receptor, subfamily b (with tm and itim domains), member 2, IL18 - interleukin 18 (interferon-gamma-inducing factor), ATP2B1 - atpase, ca++ transporting, plasma membrane 1, PTX3 - pentraxin 3, long, LST1 - leukocyte specific transcript 1, NUMB - numb homolog (drosophila), SLC31A2 - solute carrier family 31 (copper trans…
GO:0071219	cellular response to molecule of bacterial origin	2.35e-10	3.26e-08	7.84	18383	161	233	16	[LILRB2 - leukocyte immunoglobulin-like receptor, subfamily b (with tm and itim domains), member 2, ICAM1 - intercellular adhesion molecule 1, RIPK2 - receptor-interacting serine-threonine kinase 2, TNIP3 - tnfaip3 interacting protein 3, NFKB1 - nuclear factor of kappa light polypeptide gene enhancer in b-cells 1, IL1B - interleukin 1, beta, IL1A - interleukin 1, alpha, CXCL2 - chemokine (c-x-c m…
GO:1904018	positive regulation of vasculature development	2.38e-10	3.27e-08	7.21	18383	186	233	17	[ITGA5 - integrin, alpha 5 (fibronectin receptor, alpha polypeptide), VEGFA - vascular endothelial growth factor a, RAPGEF2 - rap guanine nucleotide exchange factor (gef) 2, CFLAR - casp8 and fadd-like apoptosis regulator, IL1B - interleukin 1, beta, IL1A - interleukin 1, alpha, PDGFB - platelet-derived growth factor beta polypeptide, IL10 - interleukin 10, THBS1 - thrombospondin 1, SOD2 - supero…
GO:0050731	positive regulation of peptidyl-tyrosine phosphorylation	2.59e-10	3.53e-08	7.17	18383	187	233	17	[ITGA5 - integrin, alpha 5 (fibronectin receptor, alpha polypeptide), ICAM1 - intercellular adhesion molecule 1, IL18 - interleukin 18 (interferon-gamma-inducing factor), VEGFA - vascular endothelial growth factor a, SOCS3 - suppressor of cytokine signaling 3, EREG - epiregulin, RIPK2 - receptor-interacting serine-threonine kinase 2, CLEC7A - c-type lectin domain family 7, member a, ADAM17 - adam…
GO:0031663	lipopolysaccharide-mediated signaling pathway	2.88e-10	3.89e-08	20.88	18383	34	233	9	[TNF - tumor necrosis factor, HCK - hemopoietic cell kinase, IL18 - interleukin 18 (interferon-gamma-inducing factor), LYN - v-yes-1 yamaguchi sarcoma viral related oncogene homolog, TLR2 - toll-like receptor 2, RIPK2 - receptor-interacting serine-threonine kinase 2, IRAK2 - interleukin-1 receptor-associated kinase 2, IL1B - interleukin 1, beta, CCL3 - chemokine (c-c motif) ligand 3]
GO:0050727	regulation of inflammatory response	3.42e-10	4.58e-08	4.71	18383	402	233	24	[S100A12 - s100 calcium binding protein a12, FFAR2 - free fatty acid receptor 2, HCK - hemopoietic cell kinase, IL18 - interleukin 18 (interferon-gamma-inducing factor), SOCS3 - suppressor of cytokine signaling 3, IL1R2 - interleukin 1 receptor, type ii, CLEC7A - c-type lectin domain family 7, member a, NFKB1 - nuclear factor of kappa light polypeptide gene enhancer in b-cells 1, IL1B - interleuk…
GO:0002764	immune response-regulating signaling pathway	3.67e-10	4.88e-08	4.5	18383	438	233	25	[LILRA2 - leukocyte immunoglobulin-like receptor, subfamily a (with tm domain), member 2, LILRB2 - leukocyte immunoglobulin-like receptor, subfamily b (with tm and itim domains), member 2, FFAR2 - free fatty acid receptor 2, CLEC4E - c-type lectin domain family 4, member e, UBE2D1 - ubiquitin-conjugating enzyme e2d 1, LYN - v-yes-1 yamaguchi sarcoma viral related oncogene homolog, LCP2 - lymphocy…
GO:0071621	granulocyte chemotaxis	4.24e-10	5.58e-08	11.69	18383	81	233	12	[S100A12 - s100 calcium binding protein a12, CXCL2 - chemokine (c-x-c motif) ligand 2, EMR2 - egf-like module containing, mucin-like, hormone receptor-like 2, C5AR1 - complement component 5a receptor 1, IL8 - interleukin 8, CCL4 - chemokine (c-c motif) ligand 4, AMICA1 - adhesion molecule, interacts with cxadr antigen 1, CSF3R - colony stimulating factor 3 receptor (granulocyte), CCL20 - chemokin…
GO:0032755	positive regulation of interleukin-6 production	4.24e-10	5.53e-08	11.69	18383	81	233	12	[LILRA2 - leukocyte immunoglobulin-like receptor, subfamily a (with tm domain), member 2, LILRB2 - leukocyte immunoglobulin-like receptor, subfamily b (with tm and itim domains), member 2, TNF - tumor necrosis factor, EREG - epiregulin, TLR2 - toll-like receptor 2, RIPK2 - receptor-interacting serine-threonine kinase 2, CLEC7A - c-type lectin domain family 7, member a, IL1B - interleukin 1, beta,…
GO:0048585	negative regulation of response to stimulus	4.46e-10	5.78e-08	2.53	18383	1591	233	51	[LDLR - low density lipoprotein receptor, ABL2 - c-abl oncogene 2, non-receptor tyrosine kinase, PSEN1 - presenilin 1, PPP1R15B - protein phosphatase 1, regulatory subunit 15b, DUSP6 - dual specificity phosphatase 6, CFLAR - casp8 and fadd-like apoptosis regulator, IL1RN - interleukin 1 receptor antagonist, NFKB1 - nuclear factor of kappa light polypeptide gene enhancer in b-cells 1, IL1B - inter…
GO:0097529	myeloid leukocyte migration	4.76e-10	6.11e-08	9.05	18383	122	233	14	[S100A12 - s100 calcium binding protein a12, EMR2 - egf-like module containing, mucin-like, hormone receptor-like 2, CCL4 - chemokine (c-c motif) ligand 4, CSF3R - colony stimulating factor 3 receptor (granulocyte), CCL3L1 - chemokine (c-c motif) ligand 3-like 1, CCL3 - chemokine (c-c motif) ligand 3, PDGFB - platelet-derived growth factor beta polypeptide, CXCL2 - chemokine (c-x-c motif) ligand …
GO:0045088	regulation of innate immune response	5.11e-10	6.51e-08	4.43	18383	445	233	25	[LILRA2 - leukocyte immunoglobulin-like receptor, subfamily a (with tm domain), member 2, FFAR2 - free fatty acid receptor 2, CLEC4E - c-type lectin domain family 4, member e, EREG - epiregulin, UBE2D1 - ubiquitin-conjugating enzyme e2d 1, LYN - v-yes-1 yamaguchi sarcoma viral related oncogene homolog, TLR2 - toll-like receptor 2, GRN - granulin, CLEC10A - c-type lectin domain family 10, member a…
GO:1902533	positive regulation of intracellular signal transduction	5.3e-10	6.7e-08	2.97	18383	1063	233	40	[ICAM1 - intercellular adhesion molecule 1, IL18 - interleukin 18 (interferon-gamma-inducing factor), EREG - epiregulin, LRP1 - low density lipoprotein receptor-related protein 1, MAP3K8 - mitogen-activated protein kinase kinase kinase 8, CLEC7A - c-type lectin domain family 7, member a, PDGFB - platelet-derived growth factor beta polypeptide, OSM - oncostatin m, LYN - v-yes-1 yamaguchi sarcoma v…
GO:0042127	regulation of cell proliferation	5.56e-10	6.97e-08	2.55	18383	1550	233	50	[LILRB2 - leukocyte immunoglobulin-like receptor, subfamily b (with tm and itim domains), member 2, TIMP1 - timp metallopeptidase inhibitor 1, IL18 - interleukin 18 (interferon-gamma-inducing factor), LST1 - leukocyte specific transcript 1, IFI30 - interferon, gamma-inducible protein 30, SDC4 - syndecan 4, OSM - oncostatin m, TLR2 - toll-like receptor 2, AMICA1 - adhesion molecule, interacts with…
GO:0043410	positive regulation of MAPK cascade	6.16e-10	7.66e-08	4.08	18383	522	233	27	[ICAM1 - intercellular adhesion molecule 1, LRP1 - low density lipoprotein receptor-related protein 1, MAP3K8 - mitogen-activated protein kinase kinase kinase 8, CLEC7A - c-type lectin domain family 7, member a, PDGFB - platelet-derived growth factor beta polypeptide, OSM - oncostatin m, SPAG9 - sperm associated antigen 9, PSEN1 - presenilin 1, ZAK - sterile alpha motif and leucine zipper contain…
GO:0042981	regulation of apoptotic process	7.81e-10	9.63e-08	2.59	18383	1464	233	48	[ITGA5 - integrin, alpha 5 (fibronectin receptor, alpha polypeptide), ICAM1 - intercellular adhesion molecule 1, TIMP1 - timp metallopeptidase inhibitor 1, PLK3 - polo-like kinase 3, LRP1 - low density lipoprotein receptor-related protein 1, IER3 - immediate early response 3, CLEC7A - c-type lectin domain family 7, member a, G0S2 - g0/g1switch 2, ADAM17 - adam metallopeptidase domain 17, LYN - v-…
GO:0009966	regulation of signal transduction	8.42e-10	1.03e-07	1.98	18383	3026	233	76	[TIMP1 - timp metallopeptidase inhibitor 1, IL18 - interleukin 18 (interferon-gamma-inducing factor), MAP3K8 - mitogen-activated protein kinase kinase kinase 8, ABCA1 - atp-binding cassette, sub-family a (abc1), member 1, OSM - oncostatin m, ABL2 - c-abl oncogene 2, non-receptor tyrosine kinase, PSEN1 - presenilin 1, ZAK - sterile alpha motif and leucine zipper containing kinase azk, TLR2 - toll-…
GO:0045859	regulation of protein kinase activity	8.83e-10	1.07e-07	3.38	18383	771	233	33	[IL18 - interleukin 18 (interferon-gamma-inducing factor), EREG - epiregulin, MAP3K8 - mitogen-activated protein kinase kinase kinase 8, ADAM17 - adam metallopeptidase domain 17, PDGFB - platelet-derived growth factor beta polypeptide, SDC4 - syndecan 4, SLC11A1 - solute carrier family 11 (proton-coupled divalent metal ion transporter), member 1, LYN - v-yes-1 yamaguchi sarcoma viral related onco…
GO:0032675	regulation of interleukin-6 production	1e-09	1.21e-07	8.56	18383	129	233	14	[LILRA2 - leukocyte immunoglobulin-like receptor, subfamily a (with tm domain), member 2, LILRB2 - leukocyte immunoglobulin-like receptor, subfamily b (with tm and itim domains), member 2, EREG - epiregulin, RIPK2 - receptor-interacting serine-threonine kinase 2, CLEC7A - c-type lectin domain family 7, member a, IL1B - interleukin 1, beta, LILRA5 - leukocyte immunoglobulin-like receptor, subfamil…
GO:0030155	regulation of cell adhesion	1.13e-09	1.35e-07	3.52	18383	695	233	31	[ITGA5 - integrin, alpha 5 (fibronectin receptor, alpha polypeptide), LILRB2 - leukocyte immunoglobulin-like receptor, subfamily b (with tm and itim domains), member 2, ICAM1 - intercellular adhesion molecule 1, IL18 - interleukin 18 (interferon-gamma-inducing factor), LRP1 - low density lipoprotein receptor-related protein 1, CD83 - cd83 molecule, MAP3K8 - mitogen-activated protein kinase kinase…
GO:0043067	regulation of programmed cell death	1.14e-09	1.36e-07	2.56	18383	1481	233	48	[ITGA5 - integrin, alpha 5 (fibronectin receptor, alpha polypeptide), ICAM1 - intercellular adhesion molecule 1, TIMP1 - timp metallopeptidase inhibitor 1, PLK3 - polo-like kinase 3, LRP1 - low density lipoprotein receptor-related protein 1, IER3 - immediate early response 3, CLEC7A - c-type lectin domain family 7, member a, G0S2 - g0/g1switch 2, ADAM17 - adam metallopeptidase domain 17, LYN - v-…
GO:0009605	response to external stimulus	1.28e-09	1.5e-07	2.55	18383	1486	233	48	[LILRB2 - leukocyte immunoglobulin-like receptor, subfamily b (with tm and itim domains), member 2, ICAM1 - intercellular adhesion molecule 1, ATP2B1 - atpase, ca++ transporting, plasma membrane 1, PTX3 - pentraxin 3, long, CLEC7A - c-type lectin domain family 7, member a, ADAM17 - adam metallopeptidase domain 17, SLC11A1 - solute carrier family 11 (proton-coupled divalent metal ion transporter),…
GO:0023051	regulation of signaling	1.35e-09	1.58e-07	1.89	18383	3426	233	82	[LILRB2 - leukocyte immunoglobulin-like receptor, subfamily b (with tm and itim domains), member 2, TIMP1 - timp metallopeptidase inhibitor 1, IL18 - interleukin 18 (interferon-gamma-inducing factor), ATP2B1 - atpase, ca++ transporting, plasma membrane 1, MAP3K8 - mitogen-activated protein kinase kinase kinase 8, ABCA1 - atp-binding cassette, sub-family a (abc1), member 1, OSM - oncostatin m, ABL…
GO:0051347	positive regulation of transferase activity	1.71e-09	1.98e-07	3.55	18383	666	233	30	[IL18 - interleukin 18 (interferon-gamma-inducing factor), EREG - epiregulin, MAP3K8 - mitogen-activated protein kinase kinase kinase 8, ADAM17 - adam metallopeptidase domain 17, PDGFB - platelet-derived growth factor beta polypeptide, SDC4 - syndecan 4, SLC11A1 - solute carrier family 11 (proton-coupled divalent metal ion transporter), member 1, LYN - v-yes-1 yamaguchi sarcoma viral related onco…
GO:0010646	regulation of cell communication	1.89e-09	2.17e-07	1.89	18383	3387	233	81	[LILRB2 - leukocyte immunoglobulin-like receptor, subfamily b (with tm and itim domains), member 2, TIMP1 - timp metallopeptidase inhibitor 1, IL18 - interleukin 18 (interferon-gamma-inducing factor), MAP3K8 - mitogen-activated protein kinase kinase kinase 8, ABCA1 - atp-binding cassette, sub-family a (abc1), member 1, OSM - oncostatin m, ABL2 - c-abl oncogene 2, non-receptor tyrosine kinase, PSE…
GO:0010941	regulation of cell death	1.9e-09	2.17e-07	2.45	18383	1607	233	50	[TIMP1 - timp metallopeptidase inhibitor 1, PSEN1 - presenilin 1, ZAK - sterile alpha motif and leucine zipper containing kinase azk, VEGFA - vascular endothelial growth factor a, SAV1 - salvador homolog 1 (drosophila), DUSP6 - dual specificity phosphatase 6, FGD4 - fyve, rhogef and ph domain containing 4, CFLAR - casp8 and fadd-like apoptosis regulator, NFKB1 - nuclear factor of kappa light poly…
GO:0097530	granulocyte migration	1.92e-09	2.18e-07	10.29	18383	92	233	12	[S100A12 - s100 calcium binding protein a12, CXCL2 - chemokine (c-x-c motif) ligand 2, EMR2 - egf-like module containing, mucin-like, hormone receptor-like 2, C5AR1 - complement component 5a receptor 1, IL8 - interleukin 8, CCL4 - chemokine (c-c motif) ligand 4, AMICA1 - adhesion molecule, interacts with cxadr antigen 1, CSF3R - colony stimulating factor 3 receptor (granulocyte), CCL20 - chemokin…
GO:0002757	immune response-activating signal transduction	2.04e-09	2.29e-07	4.49	18383	404	233	23	[CTSL - cathepsin l, LILRA2 - leukocyte immunoglobulin-like receptor, subfamily a (with tm domain), member 2, FFAR2 - free fatty acid receptor 2, HCK - hemopoietic cell kinase, CLEC4E - c-type lectin domain family 4, member e, UBE2D1 - ubiquitin-conjugating enzyme e2d 1, FCN1 - ficolin (collagen/fibrinogen domain containing) 1, RIPK2 - receptor-interacting serine-threonine kinase 2, TNIP3 - tnfai…
GO:0045785	positive regulation of cell adhesion	2.35e-09	2.62e-07	4.46	18383	407	233	23	[ITGA5 - integrin, alpha 5 (fibronectin receptor, alpha polypeptide), LILRB2 - leukocyte immunoglobulin-like receptor, subfamily b (with tm and itim domains), member 2, ICAM1 - intercellular adhesion molecule 1, IL18 - interleukin 18 (interferon-gamma-inducing factor), VEGFA - vascular endothelial growth factor a, MAP3K8 - mitogen-activated protein kinase kinase kinase 8, CD83 - cd83 molecule, RI…
GO:0014070	response to organic cyclic compound	2.63e-09	2.91e-07	3.4	18383	720	233	31	[ICAM1 - intercellular adhesion molecule 1, IL18 - interleukin 18 (interferon-gamma-inducing factor), ATP2B1 - atpase, ca++ transporting, plasma membrane 1, CD83 - cd83 molecule, PDGFB - platelet-derived growth factor beta polypeptide, LYN - v-yes-1 yamaguchi sarcoma viral related oncogene homolog, NLRP3 - nlr family, pyrin domain containing 3, TLR2 - toll-like receptor 2, NRIP1 - nuclear recepto…
GO:0030593	neutrophil chemotaxis	2.97e-09	3.27e-07	11.42	18383	76	233	11	[S100A12 - s100 calcium binding protein a12, CXCL2 - chemokine (c-x-c motif) ligand 2, C5AR1 - complement component 5a receptor 1, IL8 - interleukin 8, CCL4 - chemokine (c-c motif) ligand 4, AMICA1 - adhesion molecule, interacts with cxadr antigen 1, CSF3R - colony stimulating factor 3 receptor (granulocyte), CCL20 - chemokine (c-c motif) ligand 20, CXCL3 - chemokine (c-x-c motif) ligand 3, CCL3L…
GO:0002696	positive regulation of leukocyte activation	3.08e-09	3.36e-07	5.07	18383	311	233	20	[LILRB2 - leukocyte immunoglobulin-like receptor, subfamily b (with tm and itim domains), member 2, IL18 - interleukin 18 (interferon-gamma-inducing factor), MAP3K8 - mitogen-activated protein kinase kinase kinase 8, CD83 - cd83 molecule, RIPK2 - receptor-interacting serine-threonine kinase 2, CLEC7A - c-type lectin domain family 7, member a, CDKN1A - cyclin-dependent kinase inhibitor 1a (p21, ci…
GO:1903555	regulation of tumor necrosis factor superfamily cytokine production	3.57e-09	3.87e-07	7.78	18383	142	233	14	[LILRA2 - leukocyte immunoglobulin-like receptor, subfamily a (with tm domain), member 2, RIPK2 - receptor-interacting serine-threonine kinase 2, CLEC7A - c-type lectin domain family 7, member a, LILRA5 - leukocyte immunoglobulin-like receptor, subfamily a (with tm domain), member 5, IL1A - interleukin 1, alpha, ARHGEF2 - rho/rac guanine nucleotide exchange factor (gef) 2, CCL3 - chemokine (c-c m…
GO:0050730	regulation of peptidyl-tyrosine phosphorylation	3.78e-09	4.07e-07	5.64	18383	252	233	18	[ITGA5 - integrin, alpha 5 (fibronectin receptor, alpha polypeptide), ICAM1 - intercellular adhesion molecule 1, VEGFA - vascular endothelial growth factor a, IL18 - interleukin 18 (interferon-gamma-inducing factor), SOCS3 - suppressor of cytokine signaling 3, EREG - epiregulin, RIPK2 - receptor-interacting serine-threonine kinase 2, CLEC7A - c-type lectin domain family 7, member a, ADAM17 - adam…
GO:0031399	regulation of protein modification process	4.12e-09	4.41e-07	2.32	18383	1804	233	53	[LILRB2 - leukocyte immunoglobulin-like receptor, subfamily b (with tm and itim domains), member 2, IL18 - interleukin 18 (interferon-gamma-inducing factor), MAP3K8 - mitogen-activated protein kinase kinase kinase 8, SDC4 - syndecan 4, SLC11A1 - solute carrier family 11 (proton-coupled divalent metal ion transporter), member 1, OSM - oncostatin m, LCP2 - lymphocyte cytosolic protein 2 (sh2 domain…
GO:0045597	positive regulation of cell differentiation	4.2e-09	4.47e-07	2.97	18383	955	233	36	[LILRB2 - leukocyte immunoglobulin-like receptor, subfamily b (with tm and itim domains), member 2, IL18 - interleukin 18 (interferon-gamma-inducing factor), CD83 - cd83 molecule, LRP1 - low density lipoprotein receptor-related protein 1, CLEC7A - c-type lectin domain family 7, member a, NUMB - numb homolog (drosophila), CCDC71L - coiled-coil domain containing 71-like, LYN - v-yes-1 yamaguchi sar…
GO:0002697	regulation of immune effector process	5.01e-09	5.29e-07	4.47	18383	388	233	22	[STXBP2 - syntaxin binding protein 2, FFAR2 - free fatty acid receptor 2, EMR2 - egf-like module containing, mucin-like, hormone receptor-like 2, IL18 - interleukin 18 (interferon-gamma-inducing factor), SERPINB9 - serpin peptidase inhibitor, clade b (ovalbumin), member 9, RIPK2 - receptor-interacting serine-threonine kinase 2, CLEC7A - c-type lectin domain family 7, member a, FGL2 - fibrinogen-l…
GO:0071396	cellular response to lipid	5.5e-09	5.77e-07	4.45	18383	390	233	22	[LILRB2 - leukocyte immunoglobulin-like receptor, subfamily b (with tm and itim domains), member 2, ICAM1 - intercellular adhesion molecule 1, INSIG1 - insulin induced gene 1, FFAR2 - free fatty acid receptor 2, ATP2B1 - atpase, ca++ transporting, plasma membrane 1, TNIP3 - tnfaip3 interacting protein 3, CFLAR - casp8 and fadd-like apoptosis regulator, NFKB1 - nuclear factor of kappa light polype…
GO:0043408	regulation of MAPK cascade	5.78e-09	6.01e-07	3.37	18383	702	233	30	[ICAM1 - intercellular adhesion molecule 1, MAP3K8 - mitogen-activated protein kinase kinase kinase 8, LRP1 - low density lipoprotein receptor-related protein 1, CLEC7A - c-type lectin domain family 7, member a, PDGFB - platelet-derived growth factor beta polypeptide, OSM - oncostatin m, LYN - v-yes-1 yamaguchi sarcoma viral related oncogene homolog, SPAG9 - sperm associated antigen 9, PSEN1 - pr…
GO:0022409	positive regulation of cell-cell adhesion	6.56e-09	6.79e-07	5.44	18383	261	233	18	[LILRB2 - leukocyte immunoglobulin-like receptor, subfamily b (with tm and itim domains), member 2, ICAM1 - intercellular adhesion molecule 1, IL18 - interleukin 18 (interferon-gamma-inducing factor), MAP3K8 - mitogen-activated protein kinase kinase kinase 8, CD83 - cd83 molecule, RIPK2 - receptor-interacting serine-threonine kinase 2, IL1B - interleukin 1, beta, IL1A - interleukin 1, alpha, TNF …
GO:0071222	cellular response to lipopolysaccharide	7.29e-09	7.49e-07	7.36	18383	150	233	14	[LILRB2 - leukocyte immunoglobulin-like receptor, subfamily b (with tm and itim domains), member 2, ICAM1 - intercellular adhesion molecule 1, TNIP3 - tnfaip3 interacting protein 3, NFKB1 - nuclear factor of kappa light polypeptide gene enhancer in b-cells 1, IL1B - interleukin 1, beta, IL1A - interleukin 1, alpha, IL10 - interleukin 10, CXCL2 - chemokine (c-x-c motif) ligand 2, NLRP3 - nlr famil…
GO:0002699	positive regulation of immune effector process	7.56e-09	7.72e-07	6.19	18383	204	233	16	[STXBP2 - syntaxin binding protein 2, FFAR2 - free fatty acid receptor 2, IL18 - interleukin 18 (interferon-gamma-inducing factor), EMR2 - egf-like module containing, mucin-like, hormone receptor-like 2, RIPK2 - receptor-interacting serine-threonine kinase 2, CLEC7A - c-type lectin domain family 7, member a, IL1B - interleukin 1, beta, TNF - tumor necrosis factor, IL10 - interleukin 10, LYN - v-y…
GO:0043066	negative regulation of apoptotic process	7.64e-09	7.75e-07	3.1	18383	841	233	33	[ITGA5 - integrin, alpha 5 (fibronectin receptor, alpha polypeptide), ICAM1 - intercellular adhesion molecule 1, TIMP1 - timp metallopeptidase inhibitor 1, PLK3 - polo-like kinase 3, LRP1 - low density lipoprotein receptor-related protein 1, IER3 - immediate early response 3, PSEN1 - presenilin 1, GRN - granulin, PIM3 - pim-3 oncogene, RNF144B - ring finger protein 144b, VEGFA - vascular endothel…
GO:0051049	regulation of transport	8.18e-09	8.24e-07	2.35	18383	1679	233	50	[LILRB2 - leukocyte immunoglobulin-like receptor, subfamily b (with tm and itim domains), member 2, ATP2B1 - atpase, ca++ transporting, plasma membrane 1, PTX3 - pentraxin 3, long, NUMB - numb homolog (drosophila), SLC31A2 - solute carrier family 31 (copper transporter), member 2, ABCA1 - atp-binding cassette, sub-family a (abc1), member 1, SDC4 - syndecan 4, SLC11A1 - solute carrier family 11 (p…
GO:1990266	neutrophil migration	8.83e-09	8.83e-07	10.33	18383	84	233	11	[S100A12 - s100 calcium binding protein a12, CXCL2 - chemokine (c-x-c motif) ligand 2, C5AR1 - complement component 5a receptor 1, IL8 - interleukin 8, CCL4 - chemokine (c-c motif) ligand 4, AMICA1 - adhesion molecule, interacts with cxadr antigen 1, CSF3R - colony stimulating factor 3 receptor (granulocyte), CCL20 - chemokine (c-c motif) ligand 20, CXCL3 - chemokine (c-x-c motif) ligand 3, CCL3L…
GO:0002253	activation of immune response	8.91e-09	8.86e-07	3.99	18383	474	233	24	[CTSL - cathepsin l, LILRA2 - leukocyte immunoglobulin-like receptor, subfamily a (with tm domain), member 2, FFAR2 - free fatty acid receptor 2, HCK - hemopoietic cell kinase, CLEC4E - c-type lectin domain family 4, member e, UBE2D1 - ubiquitin-conjugating enzyme e2d 1, FCN1 - ficolin (collagen/fibrinogen domain containing) 1, RIPK2 - receptor-interacting serine-threonine kinase 2, TNIP3 - tnfai…
GO:0010942	positive regulation of cell death	9.13e-09	9.02e-07	3.39	18383	674	233	29	[LRP1 - low density lipoprotein receptor-related protein 1, CLEC7A - c-type lectin domain family 7, member a, G0S2 - g0/g1switch 2, LYN - v-yes-1 yamaguchi sarcoma viral related oncogene homolog, NLRP3 - nlr family, pyrin domain containing 3, PSEN1 - presenilin 1, ZAK - sterile alpha motif and leucine zipper containing kinase azk, GRN - granulin, KMO - kynurenine 3-monooxygenase (kynurenine 3-hyd…
GO:0009987	cellular process	9.24e-09	9.07e-07	1.19	18383	13879	233	210	[NCF2 - neutrophil cytosolic factor 2, CD93 - cd93 molecule, LILRB2 - leukocyte immunoglobulin-like receptor, subfamily b (with tm and itim domains), member 2, CLEC12A - c-type lectin domain family 12, member a, MAP3K8 - mitogen-activated protein kinase kinase kinase 8, SLC31A2 - solute carrier family 31 (copper transporter), member 2, ABCA1 - atp-binding cassette, sub-family a (abc1), member 1, …
GO:1903034	regulation of response to wounding	9.93e-09	9.68e-07	6.57	18383	180	233	15	[LRP1 - low density lipoprotein receptor-related protein 1, CLEC7A - c-type lectin domain family 7, member a, CDKN1A - cyclin-dependent kinase inhibitor 1a (p21, cip1), PDGFB - platelet-derived growth factor beta polypeptide, PLAU - plasminogen activator, urokinase, IL10 - interleukin 10, TNF - tumor necrosis factor, PLAUR - plasminogen activator, urokinase receptor, LYN - v-yes-1 yamaguchi sarco…
GO:1903557	positive regulation of tumor necrosis factor superfamily cytokine production	1e-08	9.72e-07	10.21	18383	85	233	11	[LILRA2 - leukocyte immunoglobulin-like receptor, subfamily a (with tm domain), member 2, THBS1 - thrombospondin 1, PSEN1 - presenilin 1, TLR2 - toll-like receptor 2, RIPK2 - receptor-interacting serine-threonine kinase 2, CLEC7A - c-type lectin domain family 7, member a, CD86 - cd86 molecule, ARHGEF2 - rho/rac guanine nucleotide exchange factor (gef) 2, IL1A - interleukin 1, alpha, LILRA5 - leuk…
GO:0045087	innate immune response	1.2e-08	1.16e-06	3.79	18383	520	233	25	[NCF2 - neutrophil cytosolic factor 2, LILRA2 - leukocyte immunoglobulin-like receptor, subfamily a (with tm domain), member 2, RNF19B - ring finger protein 19b, IL18 - interleukin 18 (interferon-gamma-inducing factor), CLEC4E - c-type lectin domain family 4, member e, PTX3 - pentraxin 3, long, CLEC7A - c-type lectin domain family 7, member a, LYN - v-yes-1 yamaguchi sarcoma viral related oncogen…
GO:0051128	regulation of cellular component organization	1.28e-08	1.22e-06	2.03	18383	2488	233	64	[LILRB2 - leukocyte immunoglobulin-like receptor, subfamily b (with tm and itim domains), member 2, PTX3 - pentraxin 3, long, LST1 - leukocyte specific transcript 1, TEX14 - testis expressed 14, NUMB - numb homolog (drosophila), ABCA1 - atp-binding cassette, sub-family a (abc1), member 1, DENND5A - denn/madd domain containing 5a, SDC4 - syndecan 4, SLC11A1 - solute carrier family 11 (proton-coupl…
GO:0043069	negative regulation of programmed cell death	1.28e-08	1.22e-06	3.03	18383	859	233	33	[ITGA5 - integrin, alpha 5 (fibronectin receptor, alpha polypeptide), ICAM1 - intercellular adhesion molecule 1, TIMP1 - timp metallopeptidase inhibitor 1, PLK3 - polo-like kinase 3, LRP1 - low density lipoprotein receptor-related protein 1, IER3 - immediate early response 3, PSEN1 - presenilin 1, GRN - granulin, PIM3 - pim-3 oncogene, RNF144B - ring finger protein 144b, VEGFA - vascular endothel…
GO:1903037	regulation of leukocyte cell-cell adhesion	1.37e-08	1.29e-06	4.9	18383	306	233	19	[LILRB2 - leukocyte immunoglobulin-like receptor, subfamily b (with tm and itim domains), member 2, ICAM1 - intercellular adhesion molecule 1, IL18 - interleukin 18 (interferon-gamma-inducing factor), MAP3K8 - mitogen-activated protein kinase kinase kinase 8, CD83 - cd83 molecule, RIPK2 - receptor-interacting serine-threonine kinase 2, FGL2 - fibrinogen-like 2, IL1B - interleukin 1, beta, IL1A - …
GO:0070555	response to interleukin-1	1.37e-08	1.29e-06	8.69	18383	109	233	12	[ICAM1 - intercellular adhesion molecule 1, IRAK3 - interleukin-1 receptor-associated kinase 3, IL8 - interleukin 8, CCL4 - chemokine (c-c motif) ligand 4, NFKB1 - nuclear factor of kappa light polypeptide gene enhancer in b-cells 1, CCL20 - chemokine (c-c motif) ligand 20, IRAK2 - interleukin-1 receptor-associated kinase 2, IL1B - interleukin 1, beta, GBP1 - guanylate binding protein 1, interfer…
GO:0051092	positive regulation of NF-kappaB transcription factor activity	1.43e-08	1.33e-06	6.99	18383	158	233	14	[S100A12 - s100 calcium binding protein a12, ICAM1 - intercellular adhesion molecule 1, IL18 - interleukin 18 (interferon-gamma-inducing factor), RIPK2 - receptor-interacting serine-threonine kinase 2, CFLAR - casp8 and fadd-like apoptosis regulator, NFKB1 - nuclear factor of kappa light polypeptide gene enhancer in b-cells 1, IL1B - interleukin 1, beta, ARHGEF2 - rho/rac guanine nucleotide excha…
GO:0006928	movement of cell or subcellular component	1.47e-08	1.37e-06	2.49	18383	1395	233	44	[ITGA5 - integrin, alpha 5 (fibronectin receptor, alpha polypeptide), ICAM1 - intercellular adhesion molecule 1, FFAR2 - free fatty acid receptor 2, ADAM17 - adam metallopeptidase domain 17, PSTPIP2 - proline-serine-threonine phosphatase interacting protein 2, PDGFB - platelet-derived growth factor beta polypeptide, SDC4 - syndecan 4, PLAU - plasminogen activator, urokinase, CCRL2 - chemokine (c-…
GO:0022407	regulation of cell-cell adhesion	1.49e-08	1.37e-06	4.21	18383	412	233	22	[LILRB2 - leukocyte immunoglobulin-like receptor, subfamily b (with tm and itim domains), member 2, ICAM1 - intercellular adhesion molecule 1, VEGFA - vascular endothelial growth factor a, IL18 - interleukin 18 (interferon-gamma-inducing factor), MAP3K8 - mitogen-activated protein kinase kinase kinase 8, CD83 - cd83 molecule, RIPK2 - receptor-interacting serine-threonine kinase 2, IL1RN - interle…
GO:0034097	response to cytokine	1.96e-08	1.8e-06	3.7	18383	533	233	25	[ICAM1 - intercellular adhesion molecule 1, TIMP1 - timp metallopeptidase inhibitor 1, TEX14 - testis expressed 14, SLC11A1 - solute carrier family 11 (proton-coupled divalent metal ion transporter), member 1, TLR2 - toll-like receptor 2, GCH1 - gtp cyclohydrolase 1, KMO - kynurenine 3-monooxygenase (kynurenine 3-hydroxylase), SOCS3 - suppressor of cytokine signaling 3, CCL4 - chemokine (c-c moti…
GO:0043549	regulation of kinase activity	2.16e-08	1.97e-06	2.97	18383	878	233	33	[IL18 - interleukin 18 (interferon-gamma-inducing factor), EREG - epiregulin, MAP3K8 - mitogen-activated protein kinase kinase kinase 8, ADAM17 - adam metallopeptidase domain 17, PDGFB - platelet-derived growth factor beta polypeptide, SDC4 - syndecan 4, SLC11A1 - solute carrier family 11 (proton-coupled divalent metal ion transporter), member 1, LYN - v-yes-1 yamaguchi sarcoma viral related onco…
GO:1903039	positive regulation of leukocyte cell-cell adhesion	2.21e-08	2.01e-06	5.74	18383	220	233	16	[LILRB2 - leukocyte immunoglobulin-like receptor, subfamily b (with tm and itim domains), member 2, ICAM1 - intercellular adhesion molecule 1, IL18 - interleukin 18 (interferon-gamma-inducing factor), MAP3K8 - mitogen-activated protein kinase kinase kinase 8, CD83 - cd83 molecule, RIPK2 - receptor-interacting serine-threonine kinase 2, IL1B - interleukin 1, beta, IL1A - interleukin 1, alpha, TNF …
GO:0032680	regulation of tumor necrosis factor production	2.27e-08	2.05e-06	7.43	18383	138	233	13	[LILRA2 - leukocyte immunoglobulin-like receptor, subfamily a (with tm domain), member 2, RIPK2 - receptor-interacting serine-threonine kinase 2, CLEC7A - c-type lectin domain family 7, member a, IL1A - interleukin 1, alpha, LILRA5 - leukocyte immunoglobulin-like receptor, subfamily a (with tm domain), member 5, ARHGEF2 - rho/rac guanine nucleotide exchange factor (gef) 2, CCL3 - chemokine (c-c m…
GO:0043068	positive regulation of programmed cell death	2.5e-08	2.24e-06	3.43	18383	621	233	27	[CLEC7A - c-type lectin domain family 7, member a, G0S2 - g0/g1switch 2, LYN - v-yes-1 yamaguchi sarcoma viral related oncogene homolog, NLRP3 - nlr family, pyrin domain containing 3, PSEN1 - presenilin 1, ZAK - sterile alpha motif and leucine zipper containing kinase azk, GRN - granulin, SAV1 - salvador homolog 1 (drosophila), RAPGEF2 - rap guanine nucleotide exchange factor (gef) 2, DUSP6 - dua…
GO:0050729	positive regulation of inflammatory response	2.94e-08	2.62e-06	7.27	18383	141	233	13	[S100A12 - s100 calcium binding protein a12, FFAR2 - free fatty acid receptor 2, IL18 - interleukin 18 (interferon-gamma-inducing factor), CLEC7A - c-type lectin domain family 7, member a, IL1B - interleukin 1, beta, LILRA5 - leukocyte immunoglobulin-like receptor, subfamily a (with tm domain), member 5, CCL3 - chemokine (c-c motif) ligand 3, OSM - oncostatin m, TNF - tumor necrosis factor, TLR2 …
GO:0019222	regulation of metabolic process	3.32e-08	2.94e-06	1.48	18383	6649	233	125	[LILRB2 - leukocyte immunoglobulin-like receptor, subfamily b (with tm and itim domains), member 2, IL18 - interleukin 18 (interferon-gamma-inducing factor), MAP3K8 - mitogen-activated protein kinase kinase kinase 8, APLP2 - amyloid beta (a4) precursor-like protein 2, ABCA1 - atp-binding cassette, sub-family a (abc1), member 1, SDC4 - syndecan 4, LDLR - low density lipoprotein receptor, OSM - onc…
GO:0009967	positive regulation of signal transduction	3.53e-08	3.11e-06	2.32	18383	1595	233	47	[ITGA5 - integrin, alpha 5 (fibronectin receptor, alpha polypeptide), ICAM1 - intercellular adhesion molecule 1, IL18 - interleukin 18 (interferon-gamma-inducing factor), EREG - epiregulin, LRP1 - low density lipoprotein receptor-related protein 1, MAP3K8 - mitogen-activated protein kinase kinase kinase 8, CLEC7A - c-type lectin domain family 7, member a, G0S2 - g0/g1switch 2, ADAM17 - adam metal…
GO:0060548	negative regulation of cell death	3.66e-08	3.2e-06	2.84	18383	944	233	34	[ITGA5 - integrin, alpha 5 (fibronectin receptor, alpha polypeptide), ICAM1 - intercellular adhesion molecule 1, TIMP1 - timp metallopeptidase inhibitor 1, PLK3 - polo-like kinase 3, LRP1 - low density lipoprotein receptor-related protein 1, IER3 - immediate early response 3, PSEN1 - presenilin 1, GRN - granulin, PIM3 - pim-3 oncogene, RNF144B - ring finger protein 144b, VEGFA - vascular endothel…
GO:0032102	negative regulation of response to external stimulus	3.78e-08	3.29e-06	4.6	18383	326	233	19	[LILRA2 - leukocyte immunoglobulin-like receptor, subfamily a (with tm domain), member 2, SOCS3 - suppressor of cytokine signaling 3, IL1R2 - interleukin 1 receptor, type ii, CDKN1A - cyclin-dependent kinase inhibitor 1a (p21, cip1), NFKB1 - nuclear factor of kappa light polypeptide gene enhancer in b-cells 1, FGL2 - fibrinogen-like 2, PDGFB - platelet-derived growth factor beta polypeptide, PLAU…
GO:0032655	regulation of interleukin-12 production	3.84e-08	3.32e-06	12.46	18383	57	233	9	[IL10 - interleukin 10, THBS1 - thrombospondin 1, IRAK3 - interleukin-1 receptor-associated kinase 3, TLR2 - toll-like receptor 2, RIPK2 - receptor-interacting serine-threonine kinase 2, CLEC7A - c-type lectin domain family 7, member a, NFKB1 - nuclear factor of kappa light polypeptide gene enhancer in b-cells 1, LILRB1 - leukocyte immunoglobulin-like receptor, subfamily b (with tm and itim domai…
GO:0032695	negative regulation of interleukin-12 production	4.28e-08	3.69e-06	27.85	18383	17	233	6	[IL10 - interleukin 10, IRAK3 - interleukin-1 receptor-associated kinase 3, THBS1 - thrombospondin 1, NFKB1 - nuclear factor of kappa light polypeptide gene enhancer in b-cells 1, LILRB1 - leukocyte immunoglobulin-like receptor, subfamily b (with tm and itim domains), member 1, LILRA5 - leukocyte immunoglobulin-like receptor, subfamily a (with tm domain), member 5]
GO:1901342	regulation of vasculature development	4.37e-08	3.74e-06	4.56	18383	329	233	19	[ITGA5 - integrin, alpha 5 (fibronectin receptor, alpha polypeptide), VEGFA - vascular endothelial growth factor a, RAPGEF2 - rap guanine nucleotide exchange factor (gef) 2, CFLAR - casp8 and fadd-like apoptosis regulator, IL1B - interleukin 1, beta, IL1A - interleukin 1, alpha, PDGFB - platelet-derived growth factor beta polypeptide, TNF - tumor necrosis factor, IL10 - interleukin 10, THBS1 - th…
GO:0051091	positive regulation of DNA-binding transcription factor activity	4.54e-08	3.87e-06	5.1	18383	263	233	17	[S100A12 - s100 calcium binding protein a12, ICAM1 - intercellular adhesion molecule 1, SAV1 - salvador homolog 1 (drosophila), VEGFA - vascular endothelial growth factor a, IL18 - interleukin 18 (interferon-gamma-inducing factor), RIPK2 - receptor-interacting serine-threonine kinase 2, CFLAR - casp8 and fadd-like apoptosis regulator, NFKB1 - nuclear factor of kappa light polypeptide gene enhance…
GO:0002768	immune response-regulating cell surface receptor signaling pathway	4.81e-08	4.07e-06	4.53	18383	331	233	19	[LILRA2 - leukocyte immunoglobulin-like receptor, subfamily a (with tm domain), member 2, LILRB2 - leukocyte immunoglobulin-like receptor, subfamily b (with tm and itim domains), member 2, FFAR2 - free fatty acid receptor 2, HCK - hemopoietic cell kinase, CLEC4E - c-type lectin domain family 4, member e, RIPK2 - receptor-interacting serine-threonine kinase 2, FCN1 - ficolin (collagen/fibrinogen d…
GO:0032722	positive regulation of chemokine production	5.24e-08	4.41e-06	12.04	18383	59	233	9	[FFAR2 - free fatty acid receptor 2, TNF - tumor necrosis factor, TLR2 - toll-like receptor 2, LRP1 - low density lipoprotein receptor-related protein 1, RIPK2 - receptor-interacting serine-threonine kinase 2, CLEC7A - c-type lectin domain family 7, member a, ADAM17 - adam metallopeptidase domain 17, IL1B - interleukin 1, beta, IL6R - interleukin 6 receptor]
GO:0051707	response to other organism	5.61e-08	4.7e-06	3.3	18383	646	233	27	[PTX3 - pentraxin 3, long, CLEC7A - c-type lectin domain family 7, member a, ADAM17 - adam metallopeptidase domain 17, SLC11A1 - solute carrier family 11 (proton-coupled divalent metal ion transporter), member 1, TLR2 - toll-like receptor 2, IFNGR2 - interferon gamma receptor 2 (interferon gamma transducer 1), S100A12 - s100 calcium binding protein a12, SERPINB9 - serpin peptidase inhibitor, clad…
GO:0002718	regulation of cytokine production involved in immune response	5.92e-08	4.93e-06	9.99	18383	79	233	10	[FFAR2 - free fatty acid receptor 2, TNF - tumor necrosis factor, IL10 - interleukin 10, IL18 - interleukin 18 (interferon-gamma-inducing factor), NLRP3 - nlr family, pyrin domain containing 3, NR4A3 - nuclear receptor subfamily 4, group a, member 3, IRAK3 - interleukin-1 receptor-associated kinase 3, CLEC7A - c-type lectin domain family 7, member a, LILRB1 - leukocyte immunoglobulin-like recepto…
GO:0080090	regulation of primary metabolic process	5.93e-08	4.91e-06	1.52	18383	5974	233	115	[LILRB2 - leukocyte immunoglobulin-like receptor, subfamily b (with tm and itim domains), member 2, IL18 - interleukin 18 (interferon-gamma-inducing factor), MAP3K8 - mitogen-activated protein kinase kinase kinase 8, APLP2 - amyloid beta (a4) precursor-like protein 2, ABCA1 - atp-binding cassette, sub-family a (abc1), member 1, SDC4 - syndecan 4, LDLR - low density lipoprotein receptor, OSM - onc…
GO:0045089	positive regulation of innate immune response	6.39e-08	5.26e-06	4.45	18383	337	233	19	[CTSL - cathepsin l, LILRA2 - leukocyte immunoglobulin-like receptor, subfamily a (with tm domain), member 2, FFAR2 - free fatty acid receptor 2, HCK - hemopoietic cell kinase, CLEC4E - c-type lectin domain family 4, member e, EREG - epiregulin, UBE2D1 - ubiquitin-conjugating enzyme e2d 1, TNIP3 - tnfaip3 interacting protein 3, RIPK2 - receptor-interacting serine-threonine kinase 2, FCN1 - ficoli…
GO:1902105	regulation of leukocyte differentiation	7.4e-08	6.07e-06	4.93	18383	272	233	17	[LILRB2 - leukocyte immunoglobulin-like receptor, subfamily b (with tm and itim domains), member 2, IL18 - interleukin 18 (interferon-gamma-inducing factor), CD83 - cd83 molecule, RIPK2 - receptor-interacting serine-threonine kinase 2, FGL2 - fibrinogen-like 2, IL1B - interleukin 1, beta, IL1A - interleukin 1, alpha, CCL3 - chemokine (c-c motif) ligand 3, TNF - tumor necrosis factor, IL10 - inter…
GO:0043065	positive regulation of apoptotic process	8.05e-08	6.56e-06	3.34	18383	615	233	26	[CLEC7A - c-type lectin domain family 7, member a, G0S2 - g0/g1switch 2, LYN - v-yes-1 yamaguchi sarcoma viral related oncogene homolog, NLRP3 - nlr family, pyrin domain containing 3, PSEN1 - presenilin 1, ZAK - sterile alpha motif and leucine zipper containing kinase azk, GRN - granulin, SAV1 - salvador homolog 1 (drosophila), RAPGEF2 - rap guanine nucleotide exchange factor (gef) 2, DUSP6 - dua…
GO:0051249	regulation of lymphocyte activation	8.36e-08	6.78e-06	3.98	18383	416	233	21	[LILRB2 - leukocyte immunoglobulin-like receptor, subfamily b (with tm and itim domains), member 2, IL18 - interleukin 18 (interferon-gamma-inducing factor), MAP3K8 - mitogen-activated protein kinase kinase kinase 8, CD83 - cd83 molecule, RIPK2 - receptor-interacting serine-threonine kinase 2, CLEC7A - c-type lectin domain family 7, member a, LST1 - leukocyte specific transcript 1, CDKN1A - cycli…
GO:0032760	positive regulation of tumor necrosis factor production	8.5e-08	6.86e-06	9.62	18383	82	233	10	[LILRA2 - leukocyte immunoglobulin-like receptor, subfamily a (with tm domain), member 2, THBS1 - thrombospondin 1, PSEN1 - presenilin 1, TLR2 - toll-like receptor 2, RIPK2 - receptor-interacting serine-threonine kinase 2, CLEC7A - c-type lectin domain family 7, member a, ARHGEF2 - rho/rac guanine nucleotide exchange factor (gef) 2, IL1A - interleukin 1, alpha, LILRA5 - leukocyte immunoglobulin-l…
GO:0030162	regulation of proteolysis	1.04e-07	8.34e-06	3.03	18383	754	233	29	[CSTA - cystatin a (stefin a), TIMP1 - timp metallopeptidase inhibitor 1, RNF19B - ring finger protein 19b, PLK3 - polo-like kinase 3, IL1R2 - interleukin 1 receptor, type ii, LRP1 - low density lipoprotein receptor-related protein 1, APLP2 - amyloid beta (a4) precursor-like protein 2, CLEC7A - c-type lectin domain family 7, member a, LYN - v-yes-1 yamaguchi sarcoma viral related oncogene homolog…
GO:0032642	regulation of chemokine production	1.2e-07	9.6e-06	9.28	18383	85	233	10	[FFAR2 - free fatty acid receptor 2, TNF - tumor necrosis factor, IL10 - interleukin 10, TLR2 - toll-like receptor 2, LRP1 - low density lipoprotein receptor-related protein 1, RIPK2 - receptor-interacting serine-threonine kinase 2, CLEC7A - c-type lectin domain family 7, member a, ADAM17 - adam metallopeptidase domain 17, IL1B - interleukin 1, beta, IL6R - interleukin 6 receptor]
GO:0032147	activation of protein kinase activity	1.29e-07	1.03e-05	4.48	18383	317	233	18	[VEGFA - vascular endothelial growth factor a, IL18 - interleukin 18 (interferon-gamma-inducing factor), DUSP6 - dual specificity phosphatase 6, MAP3K8 - mitogen-activated protein kinase kinase kinase 8, RIPK2 - receptor-interacting serine-threonine kinase 2, IL1B - interleukin 1, beta, PDGFB - platelet-derived growth factor beta polypeptide, CCDC88A - coiled-coil domain containing 88a, SLC11A1 -…
GO:0050866	negative regulation of cell activation	1.37e-07	1.08e-05	5.84	18383	189	233	14	[LILRB2 - leukocyte immunoglobulin-like receptor, subfamily b (with tm and itim domains), member 2, LST1 - leukocyte specific transcript 1, FGL2 - fibrinogen-like 2, SDC4 - syndecan 4, PDGFB - platelet-derived growth factor beta polypeptide, LDLR - low density lipoprotein receptor, IL10 - interleukin 10, MNDA - myeloid cell nuclear differentiation antigen, LYN - v-yes-1 yamaguchi sarcoma viral re…
GO:0071674	mononuclear cell migration	1.44e-07	1.13e-05	13.15	18383	48	233	8	[S100A12 - s100 calcium binding protein a12, CCL4 - chemokine (c-c motif) ligand 4, AMICA1 - adhesion molecule, interacts with cxadr antigen 1, CCL20 - chemokine (c-c motif) ligand 20, CCL3L1 - chemokine (c-c motif) ligand 3-like 1, IL6R - interleukin 6 receptor, CCL3 - chemokine (c-c motif) ligand 3, PDGFB - platelet-derived growth factor beta polypeptide]
GO:0002218	activation of innate immune response	1.54e-07	1.21e-05	4.99	18383	253	233	16	[CTSL - cathepsin l, LILRA2 - leukocyte immunoglobulin-like receptor, subfamily a (with tm domain), member 2, FFAR2 - free fatty acid receptor 2, HCK - hemopoietic cell kinase, CLEC4E - c-type lectin domain family 4, member e, UBE2D1 - ubiquitin-conjugating enzyme e2d 1, TNIP3 - tnfaip3 interacting protein 3, RIPK2 - receptor-interacting serine-threonine kinase 2, FCN1 - ficolin (collagen/fibrino…
GO:0051336	regulation of hydrolase activity	1.87e-07	1.46e-05	2.44	18383	1261	233	39	[CSTA - cystatin a (stefin a), ICAM1 - intercellular adhesion molecule 1, TIMP1 - timp metallopeptidase inhibitor 1, PTX3 - pentraxin 3, long, LRP1 - low density lipoprotein receptor-related protein 1, SIPA1L1 - signal-induced proliferation-associated 1 like 1, APLP2 - amyloid beta (a4) precursor-like protein 2, CLEC7A - c-type lectin domain family 7, member a, LYN - v-yes-1 yamaguchi sarcoma vir…
GO:0150077	regulation of neuroinflammatory response	1.93e-07	1.5e-05	16.24	18383	34	233	7	[TNF - tumor necrosis factor, LDLR - low density lipoprotein receptor, IL18 - interleukin 18 (interferon-gamma-inducing factor), GRN - granulin, PTGS2 - prostaglandin-endoperoxide synthase 2 (prostaglandin g/h synthase and cyclooxygenase), IL1B - interleukin 1, beta, CCL3 - chemokine (c-c motif) ligand 3]
GO:0010647	positive regulation of cell communication	1.96e-07	1.51e-05	2.17	18383	1744	233	48	[ITGA5 - integrin, alpha 5 (fibronectin receptor, alpha polypeptide), ICAM1 - intercellular adhesion molecule 1, IL18 - interleukin 18 (interferon-gamma-inducing factor), EREG - epiregulin, LRP1 - low density lipoprotein receptor-related protein 1, MAP3K8 - mitogen-activated protein kinase kinase kinase 8, CLEC7A - c-type lectin domain family 7, member a, G0S2 - g0/g1switch 2, ADAM17 - adam metal…
GO:1903706	regulation of hemopoiesis	2.03e-07	1.55e-05	3.63	18383	478	233	22	[LILRB2 - leukocyte immunoglobulin-like receptor, subfamily b (with tm and itim domains), member 2, PURB - purine-rich element binding protein b, IL18 - interleukin 18 (interferon-gamma-inducing factor), CD83 - cd83 molecule, RIPK2 - receptor-interacting serine-threonine kinase 2, CSF3R - colony stimulating factor 3 receptor (granulocyte), FGL2 - fibrinogen-like 2, IL1B - interleukin 1, beta, IL1…
GO:0023056	positive regulation of signaling	2.25e-07	1.72e-05	2.16	18383	1752	233	48	[ITGA5 - integrin, alpha 5 (fibronectin receptor, alpha polypeptide), ICAM1 - intercellular adhesion molecule 1, IL18 - interleukin 18 (interferon-gamma-inducing factor), EREG - epiregulin, LRP1 - low density lipoprotein receptor-related protein 1, MAP3K8 - mitogen-activated protein kinase kinase kinase 8, CLEC7A - c-type lectin domain family 7, member a, G0S2 - g0/g1switch 2, ADAM17 - adam metal…
GO:0031323	regulation of cellular metabolic process	2.26e-07	1.72e-05	1.48	18383	6110	233	115	[LILRB2 - leukocyte immunoglobulin-like receptor, subfamily b (with tm and itim domains), member 2, IL18 - interleukin 18 (interferon-gamma-inducing factor), MAP3K8 - mitogen-activated protein kinase kinase kinase 8, APLP2 - amyloid beta (a4) precursor-like protein 2, SDC4 - syndecan 4, LDLR - low density lipoprotein receptor, OSM - oncostatin m, ABL2 - c-abl oncogene 2, non-receptor tyrosine kin…
GO:0002758	innate immune response-activating signal transduction	2.29e-07	1.73e-05	5.19	18383	228	233	15	[CTSL - cathepsin l, LILRA2 - leukocyte immunoglobulin-like receptor, subfamily a (with tm domain), member 2, FFAR2 - free fatty acid receptor 2, HCK - hemopoietic cell kinase, CLEC4E - c-type lectin domain family 4, member e, UBE2D1 - ubiquitin-conjugating enzyme e2d 1, TNIP3 - tnfaip3 interacting protein 3, RIPK2 - receptor-interacting serine-threonine kinase 2, FCN1 - ficolin (collagen/fibrino…
GO:0050764	regulation of phagocytosis	2.31e-07	1.74e-05	8.67	18383	91	233	10	[SLC11A1 - solute carrier family 11 (proton-coupled divalent metal ion transporter), member 1, TNF - tumor necrosis factor, HCK - hemopoietic cell kinase, TLR2 - toll-like receptor 2, PTX3 - pentraxin 3, long, LRP1 - low density lipoprotein receptor-related protein 1, CLEC7A - c-type lectin domain family 7, member a, FGR - feline gardner-rasheed sarcoma viral oncogene homolog, IL1B - interleukin …
GO:0008219	cell death	2.67e-07	2e-05	2.83	18383	835	233	30	[CSTA - cystatin a (stefin a), PLK3 - polo-like kinase 3, IER3 - immediate early response 3, NLRP3 - nlr family, pyrin domain containing 3, PSEN1 - presenilin 1, TLR2 - toll-like receptor 2, ZAK - sterile alpha motif and leucine zipper containing kinase azk, PIM3 - pim-3 oncogene, RNF144B - ring finger protein 144b, CTSL - cathepsin l, SAV1 - salvador homolog 1 (drosophila), SERPINB9 - serpin pep…
GO:0002429	immune response-activating cell surface receptor signaling pathway	2.73e-07	2.03e-05	4.5	18383	298	233	17	[LILRA2 - leukocyte immunoglobulin-like receptor, subfamily a (with tm domain), member 2, FFAR2 - free fatty acid receptor 2, HCK - hemopoietic cell kinase, CLEC4E - c-type lectin domain family 4, member e, RIPK2 - receptor-interacting serine-threonine kinase 2, FCN1 - ficolin (collagen/fibrinogen domain containing) 1, NFKB1 - nuclear factor of kappa light polypeptide gene enhancer in b-cells 1, …
GO:0051338	regulation of transferase activity	3.02e-07	2.24e-05	2.65	18383	983	233	33	[IL18 - interleukin 18 (interferon-gamma-inducing factor), EREG - epiregulin, MAP3K8 - mitogen-activated protein kinase kinase kinase 8, ADAM17 - adam metallopeptidase domain 17, PDGFB - platelet-derived growth factor beta polypeptide, SDC4 - syndecan 4, SLC11A1 - solute carrier family 11 (proton-coupled divalent metal ion transporter), member 1, LYN - v-yes-1 yamaguchi sarcoma viral related onco…
GO:2000379	positive regulation of reactive oxygen species metabolic process	3.15e-07	2.32e-05	8.39	18383	94	233	10	[ICAM1 - intercellular adhesion molecule 1, TNF - tumor necrosis factor, THBS1 - thrombospondin 1, SOD2 - superoxide dismutase 2, mitochondrial, PTX3 - pentraxin 3, long, PTGS2 - prostaglandin-endoperoxide synthase 2 (prostaglandin g/h synthase and cyclooxygenase), CLEC7A - c-type lectin domain family 7, member a, CDKN1A - cyclin-dependent kinase inhibitor 1a (p21, cip1), IL1B - interleukin 1, be…
GO:0051251	positive regulation of lymphocyte activation	3.37e-07	2.47e-05	4.71	18383	268	233	16	[LILRB2 - leukocyte immunoglobulin-like receptor, subfamily b (with tm and itim domains), member 2, IL18 - interleukin 18 (interferon-gamma-inducing factor), MAP3K8 - mitogen-activated protein kinase kinase kinase 8, CD83 - cd83 molecule, RIPK2 - receptor-interacting serine-threonine kinase 2, CLEC7A - c-type lectin domain family 7, member a, CDKN1A - cyclin-dependent kinase inhibitor 1a (p21, ci…
GO:0032731	positive regulation of interleukin-1 beta production	3.72e-07	2.72e-05	11.69	18383	54	233	8	[LILRA2 - leukocyte immunoglobulin-like receptor, subfamily a (with tm domain), member 2, TNF - tumor necrosis factor, MNDA - myeloid cell nuclear differentiation antigen, NLRP3 - nlr family, pyrin domain containing 3, RIPK2 - receptor-interacting serine-threonine kinase 2, CLEC7A - c-type lectin domain family 7, member a, LILRA5 - leukocyte immunoglobulin-like receptor, subfamily a (with tm doma…
GO:2000377	regulation of reactive oxygen species metabolic process	3.99e-07	2.9e-05	5.83	18383	176	233	13	[ICAM1 - intercellular adhesion molecule 1, PTX3 - pentraxin 3, long, CFLAR - casp8 and fadd-like apoptosis regulator, CLEC7A - c-type lectin domain family 7, member a, CDKN1A - cyclin-dependent kinase inhibitor 1a (p21, cip1), IL1B - interleukin 1, beta, PDGFB - platelet-derived growth factor beta polypeptide, IL10 - interleukin 10, TNF - tumor necrosis factor, SOD2 - superoxide dismutase 2, mit…
GO:0050670	regulation of lymphocyte proliferation	4.69e-07	3.4e-05	5.28	18383	209	233	14	[LILRB2 - leukocyte immunoglobulin-like receptor, subfamily b (with tm and itim domains), member 2, IL18 - interleukin 18 (interferon-gamma-inducing factor), RIPK2 - receptor-interacting serine-threonine kinase 2, LST1 - leukocyte specific transcript 1, CDKN1A - cyclin-dependent kinase inhibitor 1a (p21, cip1), IL1B - interleukin 1, beta, IL1A - interleukin 1, alpha, SDC4 - syndecan 4, MNDA - mye…
GO:0022603	regulation of anatomical structure morphogenesis	4.71e-07	3.39e-05	2.55	18383	1052	233	34	[ITGA5 - integrin, alpha 5 (fibronectin receptor, alpha polypeptide), ICAM1 - intercellular adhesion molecule 1, LRP1 - low density lipoprotein receptor-related protein 1, SIPA1L1 - signal-induced proliferation-associated 1 like 1, LST1 - leukocyte specific transcript 1, SPAG9 - sperm associated antigen 9, PSEN1 - presenilin 1, TNFSF13B - tumor necrosis factor (ligand) superfamily, member 13b, GR…
GO:0061041	regulation of wound healing	4.79e-07	3.43e-05	6.31	18383	150	233	12	[PLAU - plasminogen activator, urokinase, TNF - tumor necrosis factor, PLAUR - plasminogen activator, urokinase receptor, LYN - v-yes-1 yamaguchi sarcoma viral related oncogene homolog, THBS1 - thrombospondin 1, THBD - thrombomodulin, SERPINB2 - serpin peptidase inhibitor, clade b (ovalbumin), member 2, CLEC7A - c-type lectin domain family 7, member a, CDKN1A - cyclin-dependent kinase inhibitor 1…
GO:0009719	response to endogenous stimulus	4.86e-07	3.47e-05	2.59	18383	1004	233	33	[ICAM1 - intercellular adhesion molecule 1, TIMP1 - timp metallopeptidase inhibitor 1, ATP2B1 - atpase, ca++ transporting, plasma membrane 1, EREG - epiregulin, LRP1 - low density lipoprotein receptor-related protein 1, ABCA1 - atp-binding cassette, sub-family a (abc1), member 1, LDLR - low density lipoprotein receptor, LYN - v-yes-1 yamaguchi sarcoma viral related oncogene homolog, PSEN1 - prese…
GO:0045621	positive regulation of lymphocyte differentiation	5.13e-07	3.64e-05	7.97	18383	99	233	10	[LILRB2 - leukocyte immunoglobulin-like receptor, subfamily b (with tm and itim domains), member 2, IL10 - interleukin 10, IL18 - interleukin 18 (interferon-gamma-inducing factor), NLRP3 - nlr family, pyrin domain containing 3, CD83 - cd83 molecule, RIPK2 - receptor-interacting serine-threonine kinase 2, NFKBIZ - nuclear factor of kappa light polypeptide gene enhancer in b-cells inhibitor, zeta, …
GO:0032944	regulation of mononuclear cell proliferation	5.27e-07	3.72e-05	5.23	18383	211	233	14	[LILRB2 - leukocyte immunoglobulin-like receptor, subfamily b (with tm and itim domains), member 2, IL18 - interleukin 18 (interferon-gamma-inducing factor), RIPK2 - receptor-interacting serine-threonine kinase 2, LST1 - leukocyte specific transcript 1, CDKN1A - cyclin-dependent kinase inhibitor 1a (p21, cip1), IL1B - interleukin 1, beta, IL1A - interleukin 1, alpha, SDC4 - syndecan 4, MNDA - mye…
GO:0060627	regulation of vesicle-mediated transport	5.5e-07	3.87e-05	3.42	18383	507	233	22	[STXBP2 - syntaxin binding protein 2, MCTP1 - multiple c2 domains, transmembrane 1, INSIG1 - insulin induced gene 1, EMR2 - egf-like module containing, mucin-like, hormone receptor-like 2, VEGFA - vascular endothelial growth factor a, HCK - hemopoietic cell kinase, PTX3 - pentraxin 3, long, LRP1 - low density lipoprotein receptor-related protein 1, CLEC7A - c-type lectin domain family 7, member a…
GO:1902107	positive regulation of leukocyte differentiation	5.52e-07	3.87e-05	6.23	18383	152	233	12	[LILRB2 - leukocyte immunoglobulin-like receptor, subfamily b (with tm and itim domains), member 2, TNF - tumor necrosis factor, IL10 - interleukin 10, IL18 - interleukin 18 (interferon-gamma-inducing factor), NLRP3 - nlr family, pyrin domain containing 3, CD83 - cd83 molecule, RIPK2 - receptor-interacting serine-threonine kinase 2, KLF10 - kruppel-like factor 10, NFKBIZ - nuclear factor of kappa…
GO:0002221	pattern recognition receptor signaling pathway	5.59e-07	3.9e-05	6.94	18383	125	233	11	[CTSL - cathepsin l, FFAR2 - free fatty acid receptor 2, LYN - v-yes-1 yamaguchi sarcoma viral related oncogene homolog, CLEC4E - c-type lectin domain family 4, member e, IRAK3 - interleukin-1 receptor-associated kinase 3, TLR2 - toll-like receptor 2, UBE2D1 - ubiquitin-conjugating enzyme e2d 1, RIPK2 - receptor-interacting serine-threonine kinase 2, TNIP3 - tnfaip3 interacting protein 3, FCN1 - …
GO:0048660	regulation of smooth muscle cell proliferation	6.06e-07	4.2e-05	6.89	18383	126	233	11	[TNF - tumor necrosis factor, IL10 - interleukin 10, IL18 - interleukin 18 (interferon-gamma-inducing factor), THBS1 - thrombospondin 1, NR4A3 - nuclear receptor subfamily 4, group a, member 3, SOD2 - superoxide dismutase 2, mitochondrial, EREG - epiregulin, CDKN1A - cyclin-dependent kinase inhibitor 1a (p21, cip1), HBEGF - heparin-binding egf-like growth factor, PDGFB - platelet-derived growth f…
GO:0051241	negative regulation of multicellular organismal process	6.07e-07	4.19e-05	2.44	18383	1165	233	36	[TIMP1 - timp metallopeptidase inhibitor 1, ATP2B1 - atpase, ca++ transporting, plasma membrane 1, IL1R2 - interleukin 1 receptor, type ii, CD83 - cd83 molecule, LRP1 - low density lipoprotein receptor-related protein 1, ADAM17 - adam metallopeptidase domain 17, FGL2 - fibrinogen-like 2, DENND5A - denn/madd domain containing 5a, DNAJA4 - dnaj (hsp40) homolog, subfamily a, member 4, PDGFB - platel…
GO:0071347	cellular response to interleukin-1	6.17e-07	4.25e-05	9.1	18383	78	233	9	[ICAM1 - intercellular adhesion molecule 1, IL8 - interleukin 8, CCL4 - chemokine (c-c motif) ligand 4, NFKB1 - nuclear factor of kappa light polypeptide gene enhancer in b-cells 1, CCL20 - chemokine (c-c motif) ligand 20, GBP1 - guanylate binding protein 1, interferon-inducible, CCL3L1 - chemokine (c-c motif) ligand 3-like 1, KMO - kynurenine 3-monooxygenase (kynurenine 3-hydroxylase), CCL3 - ch…
GO:0032652	regulation of interleukin-1 production	6.19e-07	4.24e-05	7.81	18383	101	233	10	[LILRA2 - leukocyte immunoglobulin-like receptor, subfamily a (with tm domain), member 2, TNF - tumor necrosis factor, MNDA - myeloid cell nuclear differentiation antigen, IL10 - interleukin 10, NLRP3 - nlr family, pyrin domain containing 3, IL1R2 - interleukin 1 receptor, type ii, RIPK2 - receptor-interacting serine-threonine kinase 2, CLEC7A - c-type lectin domain family 7, member a, LILRA5 - l…
GO:0052547	regulation of peptidase activity	6.54e-07	4.46e-05	3.66	18383	431	233	20	[CSTA - cystatin a (stefin a), TIMP1 - timp metallopeptidase inhibitor 1, VEGFA - vascular endothelial growth factor a, SERPINB8 - serpin peptidase inhibitor, clade b (ovalbumin), member 8, SERPINB9 - serpin peptidase inhibitor, clade b (ovalbumin), member 9, LRP1 - low density lipoprotein receptor-related protein 1, RIPK2 - receptor-interacting serine-threonine kinase 2, CLEC7A - c-type lectin d…
GO:0070372	regulation of ERK1 and ERK2 cascade	6.65e-07	4.52e-05	4.48	18383	282	233	16	[ICAM1 - intercellular adhesion molecule 1, RAPGEF2 - rap guanine nucleotide exchange factor (gef) 2, DUSP6 - dual specificity phosphatase 6, LRP1 - low density lipoprotein receptor-related protein 1, RIPK2 - receptor-interacting serine-threonine kinase 2, CCL4 - chemokine (c-c motif) ligand 4, CFLAR - casp8 and fadd-like apoptosis regulator, IL1B - interleukin 1, beta, GBP1 - guanylate binding p…
GO:0051248	negative regulation of protein metabolic process	6.79e-07	4.59e-05	2.51	18383	1069	233	34	[CSTA - cystatin a (stefin a), LILRB2 - leukocyte immunoglobulin-like receptor, subfamily b (with tm and itim domains), member 2, TIMP1 - timp metallopeptidase inhibitor 1, IL1R2 - interleukin 1 receptor, type ii, PTX3 - pentraxin 3, long, LRP1 - low density lipoprotein receptor-related protein 1, APLP2 - amyloid beta (a4) precursor-like protein 2, C9orf72 - chromosome 9 open reading frame 72, LD…
GO:0008284	positive regulation of cell proliferation	7.15e-07	4.81e-05	2.71	18383	875	233	30	[LILRB2 - leukocyte immunoglobulin-like receptor, subfamily b (with tm and itim domains), member 2, TIMP1 - timp metallopeptidase inhibitor 1, IL18 - interleukin 18 (interferon-gamma-inducing factor), EREG - epiregulin, CLEC7A - c-type lectin domain family 7, member a, ADAM17 - adam metallopeptidase domain 17, PDGFB - platelet-derived growth factor beta polypeptide, OSM - oncostatin m, LYN - v-ye…
GO:0043406	positive regulation of MAP kinase activity	7.43e-07	4.98e-05	4.73	18383	250	233	15	[S100A12 - s100 calcium binding protein a12, VEGFA - vascular endothelial growth factor a, DUSP6 - dual specificity phosphatase 6, MAP3K8 - mitogen-activated protein kinase kinase kinase 8, RIPK2 - receptor-interacting serine-threonine kinase 2, IL1B - interleukin 1, beta, PDGFB - platelet-derived growth factor beta polypeptide, TNF - tumor necrosis factor, TAOK3 - tao kinase 3, SPAG9 - sperm ass…
GO:0048661	positive regulation of smooth muscle cell proliferation	8.54e-07	5.7e-05	8.77	18383	81	233	9	[IL10 - interleukin 10, TNF - tumor necrosis factor, IL18 - interleukin 18 (interferon-gamma-inducing factor), NR4A3 - nuclear receptor subfamily 4, group a, member 3, THBS1 - thrombospondin 1, EREG - epiregulin, HBEGF - heparin-binding egf-like growth factor, PDGFB - platelet-derived growth factor beta polypeptide, IL6R - interleukin 6 receptor]
GO:0006915	apoptotic process	8.67e-07	5.76e-05	3.03	18383	651	233	25	[PLK3 - polo-like kinase 3, IER3 - immediate early response 3, NLRP3 - nlr family, pyrin domain containing 3, PSEN1 - presenilin 1, TLR2 - toll-like receptor 2, PIM3 - pim-3 oncogene, RNF144B - ring finger protein 144b, CTSL - cathepsin l, SAV1 - salvador homolog 1 (drosophila), SERPINB9 - serpin peptidase inhibitor, clade b (ovalbumin), member 9, DRAM1 - dna-damage regulated autophagy modulator …
GO:0043405	regulation of MAP kinase activity	9.18e-07	6.07e-05	4.13	18383	325	233	17	[S100A12 - s100 calcium binding protein a12, VEGFA - vascular endothelial growth factor a, DUSP6 - dual specificity phosphatase 6, MAP3K8 - mitogen-activated protein kinase kinase kinase 8, RIPK2 - receptor-interacting serine-threonine kinase 2, IL1B - interleukin 1, beta, PDGFB - platelet-derived growth factor beta polypeptide, TNF - tumor necrosis factor, LYN - v-yes-1 yamaguchi sarcoma viral r…
GO:0032732	positive regulation of interleukin-1 production	9.75e-07	6.42e-05	10.35	18383	61	233	8	[LILRA2 - leukocyte immunoglobulin-like receptor, subfamily a (with tm domain), member 2, TNF - tumor necrosis factor, MNDA - myeloid cell nuclear differentiation antigen, NLRP3 - nlr family, pyrin domain containing 3, RIPK2 - receptor-interacting serine-threonine kinase 2, CLEC7A - c-type lectin domain family 7, member a, LILRA5 - leukocyte immunoglobulin-like receptor, subfamily a (with tm doma…
GO:0071902	positive regulation of protein serine/threonine kinase activity	1.04e-06	6.83e-05	4.09	18383	328	233	17	[S100A12 - s100 calcium binding protein a12, VEGFA - vascular endothelial growth factor a, RAPGEF2 - rap guanine nucleotide exchange factor (gef) 2, DUSP6 - dual specificity phosphatase 6, MAP3K8 - mitogen-activated protein kinase kinase kinase 8, RIPK2 - receptor-interacting serine-threonine kinase 2, ADAM17 - adam metallopeptidase domain 17, IL1B - interleukin 1, beta, PDGFB - platelet-derived …
GO:0002548	monocyte chemotaxis	1.05e-06	6.85e-05	12.84	18383	43	233	7	[S100A12 - s100 calcium binding protein a12, CCL4 - chemokine (c-c motif) ligand 4, CCL20 - chemokine (c-c motif) ligand 20, CCL3L1 - chemokine (c-c motif) ligand 3-like 1, IL6R - interleukin 6 receptor, CCL3 - chemokine (c-c motif) ligand 3, PDGFB - platelet-derived growth factor beta polypeptide]
GO:0010243	response to organonitrogen compound	1.05e-06	6.84e-05	2.78	18383	796	233	28	[ICAM1 - intercellular adhesion molecule 1, TIMP1 - timp metallopeptidase inhibitor 1, EREG - epiregulin, LRP1 - low density lipoprotein receptor-related protein 1, ABCA1 - atp-binding cassette, sub-family a (abc1), member 1, LDLR - low density lipoprotein receptor, LYN - v-yes-1 yamaguchi sarcoma viral related oncogene homolog, PSEN1 - presenilin 1, TLR2 - toll-like receptor 2, INSIG1 - insulin …
GO:0050818	regulation of coagulation	1.17e-06	7.55e-05	8.45	18383	84	233	9	[PLAU - plasminogen activator, urokinase, PLAUR - plasminogen activator, urokinase receptor, LYN - v-yes-1 yamaguchi sarcoma viral related oncogene homolog, THBS1 - thrombospondin 1, PSEN1 - presenilin 1, THBD - thrombomodulin, SERPINB2 - serpin peptidase inhibitor, clade b (ovalbumin), member 2, PDGFB - platelet-derived growth factor beta polypeptide, PLEK - pleckstrin]
GO:0051171	regulation of nitrogen compound metabolic process	1.21e-06	7.82e-05	1.47	18383	5782	233	108	[LILRB2 - leukocyte immunoglobulin-like receptor, subfamily b (with tm and itim domains), member 2, IL18 - interleukin 18 (interferon-gamma-inducing factor), MAP3K8 - mitogen-activated protein kinase kinase kinase 8, APLP2 - amyloid beta (a4) precursor-like protein 2, SDC4 - syndecan 4, LDLR - low density lipoprotein receptor, OSM - oncostatin m, LCP2 - lymphocyte cytosolic protein 2 (sh2 domain …
GO:0002683	negative regulation of immune system process	1.23e-06	7.93e-05	3.51	18383	449	233	20	[LILRA2 - leukocyte immunoglobulin-like receptor, subfamily a (with tm domain), member 2, LILRB2 - leukocyte immunoglobulin-like receptor, subfamily b (with tm and itim domains), member 2, SERPINB9 - serpin peptidase inhibitor, clade b (ovalbumin), member 9, LST1 - leukocyte specific transcript 1, FGL2 - fibrinogen-like 2, GBP1 - guanylate binding protein 1, interferon-inducible, SDC4 - syndecan …
GO:1903426	regulation of reactive oxygen species biosynthetic process	1.29e-06	8.25e-05	8.35	18383	85	233	9	[ICAM1 - intercellular adhesion molecule 1, IL10 - interleukin 10, TNF - tumor necrosis factor, SOD2 - superoxide dismutase 2, mitochondrial, PTX3 - pentraxin 3, long, PTGS2 - prostaglandin-endoperoxide synthase 2 (prostaglandin g/h synthase and cyclooxygenase), CLEC7A - c-type lectin domain family 7, member a, CFLAR - casp8 and fadd-like apoptosis regulator, IL1B - interleukin 1, beta]
GO:0045766	positive regulation of angiogenesis	1.33e-06	8.45e-05	5.74	18383	165	233	12	[ITGA5 - integrin, alpha 5 (fibronectin receptor, alpha polypeptide), IL10 - interleukin 10, VEGFA - vascular endothelial growth factor a, THBS1 - thrombospondin 1, GRN - granulin, C5AR1 - complement component 5a receptor 1, IL8 - interleukin 8, PTGS2 - prostaglandin-endoperoxide synthase 2 (prostaglandin g/h synthase and cyclooxygenase), ITGAX - integrin, alpha x (complement component 3 receptor…
GO:0070663	regulation of leukocyte proliferation	1.33e-06	8.45e-05	4.84	18383	228	233	14	[LILRB2 - leukocyte immunoglobulin-like receptor, subfamily b (with tm and itim domains), member 2, IL18 - interleukin 18 (interferon-gamma-inducing factor), RIPK2 - receptor-interacting serine-threonine kinase 2, LST1 - leukocyte specific transcript 1, CDKN1A - cyclin-dependent kinase inhibitor 1a (p21, cip1), IL1B - interleukin 1, beta, IL1A - interleukin 1, alpha, SDC4 - syndecan 4, MNDA - mye…
GO:0060255	regulation of macromolecule metabolic process	1.41e-06	8.9e-05	1.45	18383	6089	233	112	[LILRB2 - leukocyte immunoglobulin-like receptor, subfamily b (with tm and itim domains), member 2, IL18 - interleukin 18 (interferon-gamma-inducing factor), MAP3K8 - mitogen-activated protein kinase kinase kinase 8, APLP2 - amyloid beta (a4) precursor-like protein 2, SDC4 - syndecan 4, LDLR - low density lipoprotein receptor, OSM - oncostatin m, LCP2 - lymphocyte cytosolic protein 2 (sh2 domain …
GO:0045582	positive regulation of T cell differentiation	1.43e-06	8.97e-05	8.26	18383	86	233	9	[LILRB2 - leukocyte immunoglobulin-like receptor, subfamily b (with tm and itim domains), member 2, IL18 - interleukin 18 (interferon-gamma-inducing factor), NLRP3 - nlr family, pyrin domain containing 3, CD83 - cd83 molecule, RIPK2 - receptor-interacting serine-threonine kinase 2, NFKBIZ - nuclear factor of kappa light polypeptide gene enhancer in b-cells inhibitor, zeta, CD86 - cd86 molecule, I…
GO:0043372	positive regulation of CD4-positive, alpha-beta T cell differentiation	1.45e-06	9.06e-05	16.32	18383	29	233	6	[IL18 - interleukin 18 (interferon-gamma-inducing factor), NLRP3 - nlr family, pyrin domain containing 3, CD83 - cd83 molecule, RIPK2 - receptor-interacting serine-threonine kinase 2, NFKBIZ - nuclear factor of kappa light polypeptide gene enhancer in b-cells inhibitor, zeta, CD86 - cd86 molecule]
GO:0002687	positive regulation of leukocyte migration	1.5e-06	9.37e-05	6.29	18383	138	233	11	[ICAM1 - intercellular adhesion molecule 1, TNF - tumor necrosis factor, VEGFA - vascular endothelial growth factor a, THBS1 - thrombospondin 1, C5AR1 - complement component 5a receptor 1, IL8 - interleukin 8, CCL4 - chemokine (c-c motif) ligand 4, ADAM17 - adam metallopeptidase domain 17, CCL20 - chemokine (c-c motif) ligand 20, IL6R - interleukin 6 receptor, CCL3 - chemokine (c-c motif) ligand …
GO:0043086	negative regulation of catalytic activity	1.56e-06	9.71e-05	2.78	18383	765	233	27	[CSTA - cystatin a (stefin a), TIMP1 - timp metallopeptidase inhibitor 1, PTX3 - pentraxin 3, long, LRP1 - low density lipoprotein receptor-related protein 1, APLP2 - amyloid beta (a4) precursor-like protein 2, LYN - v-yes-1 yamaguchi sarcoma viral related oncogene homolog, PSEN1 - presenilin 1, PHACTR1 - phosphatase and actin regulator 1, VEGFA - vascular endothelial growth factor a, SOCS3 - sup…
GO:0050870	positive regulation of T cell activation	1.61e-06	9.96e-05	5.15	18383	199	233	13	[LILRB2 - leukocyte immunoglobulin-like receptor, subfamily b (with tm and itim domains), member 2, IL18 - interleukin 18 (interferon-gamma-inducing factor), MAP3K8 - mitogen-activated protein kinase kinase kinase 8, CD83 - cd83 molecule, RIPK2 - receptor-interacting serine-threonine kinase 2, IL1B - interleukin 1, beta, IL1A - interleukin 1, alpha, LYN - v-yes-1 yamaguchi sarcoma viral related o…
GO:0023014	signal transduction by protein phosphorylation	1.77e-06	0.000109	3.93	18383	341	233	17	[IL18 - interleukin 18 (interferon-gamma-inducing factor), RAPGEF2 - rap guanine nucleotide exchange factor (gef) 2, MAPK6 - mitogen-activated protein kinase 6, CSF2RA - colony stimulating factor 2 receptor, alpha, low-affinity (granulocyte-macrophage), DUSP6 - dual specificity phosphatase 6, EREG - epiregulin, MAP3K8 - mitogen-activated protein kinase kinase kinase 8, RIPK2 - receptor-interactin…
GO:0000165	MAPK cascade	1.77e-06	0.000109	3.93	18383	341	233	17	[IL18 - interleukin 18 (interferon-gamma-inducing factor), RAPGEF2 - rap guanine nucleotide exchange factor (gef) 2, MAPK6 - mitogen-activated protein kinase 6, CSF2RA - colony stimulating factor 2 receptor, alpha, low-affinity (granulocyte-macrophage), DUSP6 - dual specificity phosphatase 6, EREG - epiregulin, MAP3K8 - mitogen-activated protein kinase kinase kinase 8, RIPK2 - receptor-interactin…
GO:0032743	positive regulation of interleukin-2 production	1.79e-06	0.000109	15.78	18383	30	233	6	[CD83 - cd83 molecule, RIPK2 - receptor-interacting serine-threonine kinase 2, CLEC7A - c-type lectin domain family 7, member a, CD86 - cd86 molecule, IL1B - interleukin 1, beta, IL1A - interleukin 1, alpha]
GO:0051090	regulation of DNA-binding transcription factor activity	1.83e-06	0.000112	3.57	18383	420	233	19	[S100A12 - s100 calcium binding protein a12, ICAM1 - intercellular adhesion molecule 1, SAV1 - salvador homolog 1 (drosophila), HCK - hemopoietic cell kinase, VEGFA - vascular endothelial growth factor a, IL18 - interleukin 18 (interferon-gamma-inducing factor), RIPK2 - receptor-interacting serine-threonine kinase 2, CFLAR - casp8 and fadd-like apoptosis regulator, NFKB1 - nuclear factor of kappa…
GO:0030100	regulation of endocytosis	1.86e-06	0.000113	4.4	18383	269	233	15	[MCTP1 - multiple c2 domains, transmembrane 1, VEGFA - vascular endothelial growth factor a, HCK - hemopoietic cell kinase, PTX3 - pentraxin 3, long, LRP1 - low density lipoprotein receptor-related protein 1, CLEC7A - c-type lectin domain family 7, member a, NUMB - numb homolog (drosophila), IL1B - interleukin 1, beta, PLSCR1 - phospholipid scramblase 1, SLC11A1 - solute carrier family 11 (proton…
GO:1903428	positive regulation of reactive oxygen species biosynthetic process	1.96e-06	0.000119	11.75	18383	47	233	7	[ICAM1 - intercellular adhesion molecule 1, TNF - tumor necrosis factor, SOD2 - superoxide dismutase 2, mitochondrial, PTX3 - pentraxin 3, long, PTGS2 - prostaglandin-endoperoxide synthase 2 (prostaglandin g/h synthase and cyclooxygenase), CLEC7A - c-type lectin domain family 7, member a, IL1B - interleukin 1, beta]
GO:0002695	negative regulation of leukocyte activation	2.05e-06	0.000124	5.5	18383	172	233	12	[LILRB2 - leukocyte immunoglobulin-like receptor, subfamily b (with tm and itim domains), member 2, IL10 - interleukin 10, MNDA - myeloid cell nuclear differentiation antigen, LDLR - low density lipoprotein receptor, LYN - v-yes-1 yamaguchi sarcoma viral related oncogene homolog, GRN - granulin, LST1 - leukocyte specific transcript 1, FGR - feline gardner-rasheed sarcoma viral oncogene homolog, L…
GO:0001816	cytokine production	2.1e-06	0.000126	7.89	18383	90	233	9	[S100A12 - s100 calcium binding protein a12, LILRA2 - leukocyte immunoglobulin-like receptor, subfamily a (with tm domain), member 2, TNF - tumor necrosis factor, IL18 - interleukin 18 (interferon-gamma-inducing factor), TLR2 - toll-like receptor 2, PTGS2 - prostaglandin-endoperoxide synthase 2 (prostaglandin g/h synthase and cyclooxygenase), LILRB1 - leukocyte immunoglobulin-like receptor, subfa…
GO:0048143	astrocyte activation	2.35e-06	0.00014	21.92	18383	18	233	5	[TNF - tumor necrosis factor, PSEN1 - presenilin 1, C5AR1 - complement component 5a receptor 1, GRN - granulin, LRP1 - low density lipoprotein receptor-related protein 1]
GO:0050863	regulation of T cell activation	2.4e-06	0.000143	4.06	18383	311	233	16	[LILRB2 - leukocyte immunoglobulin-like receptor, subfamily b (with tm and itim domains), member 2, IL18 - interleukin 18 (interferon-gamma-inducing factor), MAP3K8 - mitogen-activated protein kinase kinase kinase 8, CD83 - cd83 molecule, RIPK2 - receptor-interacting serine-threonine kinase 2, FGL2 - fibrinogen-like 2, IL1B - interleukin 1, beta, IL1A - interleukin 1, alpha, SDC4 - syndecan 4, IL…
GO:0051179	localization	2.42e-06	0.000143	1.54	18383	4724	233	92	[NCF2 - neutrophil cytosolic factor 2, CD93 - cd93 molecule, LILRB2 - leukocyte immunoglobulin-like receptor, subfamily b (with tm and itim domains), member 2, TIMP1 - timp metallopeptidase inhibitor 1, ATP2B1 - atpase, ca++ transporting, plasma membrane 1, CLEC12A - c-type lectin domain family 12, member a, PTX3 - pentraxin 3, long, APLP2 - amyloid beta (a4) precursor-like protein 2, SLC31A2 - s…
GO:0051704	multi-organism process	2.57e-06	0.000152	2.14	18383	1510	233	41	[CD93 - cd93 molecule, ITGA5 - integrin, alpha 5 (fibronectin receptor, alpha polypeptide), ICAM1 - intercellular adhesion molecule 1, PTX3 - pentraxin 3, long, CLEC7A - c-type lectin domain family 7, member a, ADAM17 - adam metallopeptidase domain 17, SLC11A1 - solute carrier family 11 (proton-coupled divalent metal ion transporter), member 1, LDLR - low density lipoprotein receptor, LYN - v-yes…
GO:0002720	positive regulation of cytokine production involved in immune response	2.62e-06	0.000154	11.27	18383	49	233	7	[FFAR2 - free fatty acid receptor 2, IL18 - interleukin 18 (interferon-gamma-inducing factor), NLRP3 - nlr family, pyrin domain containing 3, NR4A3 - nuclear receptor subfamily 4, group a, member 3, CLEC7A - c-type lectin domain family 7, member a, LILRB1 - leukocyte immunoglobulin-like receptor, subfamily b (with tm and itim domains), member 1, IL1B - interleukin 1, beta]
GO:0071407	cellular response to organic cyclic compound	2.94e-06	0.000172	3.79	18383	354	233	17	[ICAM1 - intercellular adhesion molecule 1, INSIG1 - insulin induced gene 1, IL18 - interleukin 18 (interferon-gamma-inducing factor), AQP9 - aquaporin 9, ATP2B1 - atpase, ca++ transporting, plasma membrane 1, RAPGEF2 - rap guanine nucleotide exchange factor (gef) 2, CFLAR - casp8 and fadd-like apoptosis regulator, NFKB1 - nuclear factor of kappa light polypeptide gene enhancer in b-cells 1, IL1B…
GO:0042742	defense response to bacterium	2.96e-06	0.000173	4.53	18383	244	233	14	[S100A12 - s100 calcium binding protein a12, LYZ - lysozyme, RIPK2 - receptor-interacting serine-threonine kinase 2, MPEG1 - macrophage expressed 1, ADAM17 - adam metallopeptidase domain 17, SLC11A1 - solute carrier family 11 (proton-coupled divalent metal ion transporter), member 1, IL10 - interleukin 10, TNF - tumor necrosis factor, TLR2 - toll-like receptor 2, C5AR1 - complement component 5a r…
GO:0009636	response to toxic substance	3.17e-06	0.000184	3.77	18383	356	233	17	[SNN - stannin, ICAM1 - intercellular adhesion molecule 1, PPIF - peptidylprolyl isomerase f, KDM6B - lysine (k)-specific demethylase 6b, CCL4 - chemokine (c-c motif) ligand 4, NFKB1 - nuclear factor of kappa light polypeptide gene enhancer in b-cells 1, CDKN1A - cyclin-dependent kinase inhibitor 1a (p21, cip1), CCL3 - chemokine (c-c motif) ligand 3, PDGFB - platelet-derived growth factor beta po…
GO:0044092	negative regulation of molecular function	3.19e-06	0.000185	2.38	18383	1094	233	33	[CSTA - cystatin a (stefin a), TIMP1 - timp metallopeptidase inhibitor 1, PTX3 - pentraxin 3, long, LRP1 - low density lipoprotein receptor-related protein 1, APLP2 - amyloid beta (a4) precursor-like protein 2, TEX14 - testis expressed 14, PDGFB - platelet-derived growth factor beta polypeptide, LYN - v-yes-1 yamaguchi sarcoma viral related oncogene homolog, NLRP3 - nlr family, pyrin domain conta…
GO:0009892	negative regulation of metabolic process	3.25e-06	0.000188	1.74	18383	2895	233	64	[CSTA - cystatin a (stefin a), LILRB2 - leukocyte immunoglobulin-like receptor, subfamily b (with tm and itim domains), member 2, PURB - purine-rich element binding protein b, TIMP1 - timp metallopeptidase inhibitor 1, PTX3 - pentraxin 3, long, APLP2 - amyloid beta (a4) precursor-like protein 2, SLC11A1 - solute carrier family 11 (proton-coupled divalent metal ion transporter), member 1, LDLR - l…
GO:0012501	programmed cell death	3.45e-06	0.000198	2.67	18383	798	233	27	[CSTA - cystatin a (stefin a), PLK3 - polo-like kinase 3, IER3 - immediate early response 3, NLRP3 - nlr family, pyrin domain containing 3, PSEN1 - presenilin 1, TLR2 - toll-like receptor 2, PIM3 - pim-3 oncogene, RNF144B - ring finger protein 144b, CTSL - cathepsin l, SAV1 - salvador homolog 1 (drosophila), SERPINB9 - serpin peptidase inhibitor, clade b (ovalbumin), member 9, PPIF - peptidylprol…
GO:0070498	interleukin-1-mediated signaling pathway	3.6e-06	0.000206	7.4	18383	96	233	9	[IRAK3 - interleukin-1 receptor-associated kinase 3, IL1R2 - interleukin 1 receptor, type ii, MAP3K8 - mitogen-activated protein kinase kinase kinase 8, RIPK2 - receptor-interacting serine-threonine kinase 2, IL1RN - interleukin 1 receptor antagonist, NFKB1 - nuclear factor of kappa light polypeptide gene enhancer in b-cells 1, IRAK2 - interleukin-1 receptor-associated kinase 2, IL1B - interleuki…
GO:2000516	positive regulation of CD4-positive, alpha-beta T cell activation	3.88e-06	0.000222	13.92	18383	34	233	6	[IL18 - interleukin 18 (interferon-gamma-inducing factor), NLRP3 - nlr family, pyrin domain containing 3, CD83 - cd83 molecule, RIPK2 - receptor-interacting serine-threonine kinase 2, NFKBIZ - nuclear factor of kappa light polypeptide gene enhancer in b-cells inhibitor, zeta, CD86 - cd86 molecule]
GO:0008285	negative regulation of cell proliferation	3.93e-06	0.000223	2.86	18383	662	233	24	[LILRB2 - leukocyte immunoglobulin-like receptor, subfamily b (with tm and itim domains), member 2, SAV1 - salvador homolog 1 (drosophila), RAPGEF2 - rap guanine nucleotide exchange factor (gef) 2, EREG - epiregulin, LST1 - leukocyte specific transcript 1, CDKN1A - cyclin-dependent kinase inhibitor 1a (p21, cip1), IL1B - interleukin 1, beta, IL1A - interleukin 1, alpha, CCL3L1 - chemokine (c-c mo…
GO:0045428	regulation of nitric oxide biosynthetic process	3.95e-06	0.000224	10.62	18383	52	233	7	[ICAM1 - intercellular adhesion molecule 1, TNF - tumor necrosis factor, IL10 - interleukin 10, PTX3 - pentraxin 3, long, PTGS2 - prostaglandin-endoperoxide synthase 2 (prostaglandin g/h synthase and cyclooxygenase), CLEC7A - c-type lectin domain family 7, member a, IL1B - interleukin 1, beta]
GO:0052548	regulation of endopeptidase activity	4.27e-06	0.000241	3.52	18383	404	233	18	[CSTA - cystatin a (stefin a), TIMP1 - timp metallopeptidase inhibitor 1, VEGFA - vascular endothelial growth factor a, SERPINB8 - serpin peptidase inhibitor, clade b (ovalbumin), member 8, SERPINB9 - serpin peptidase inhibitor, clade b (ovalbumin), member 9, RIPK2 - receptor-interacting serine-threonine kinase 2, CLEC7A - c-type lectin domain family 7, member a, APLP2 - amyloid beta (a4) precurs…
GO:0071356	cellular response to tumor necrosis factor	4.38e-06	0.000247	6.31	18383	125	233	10	[ICAM1 - intercellular adhesion molecule 1, THBS1 - thrombospondin 1, IL8 - interleukin 8, CCL4 - chemokine (c-c motif) ligand 4, NFKB1 - nuclear factor of kappa light polypeptide gene enhancer in b-cells 1, CCL20 - chemokine (c-c motif) ligand 20, GBP1 - guanylate binding protein 1, interferon-inducible, ARHGEF2 - rho/rac guanine nucleotide exchange factor (gef) 2, CCL3L1 - chemokine (c-c motif)…
GO:0034612	response to tumor necrosis factor	4.39e-06	0.000246	5.64	18383	154	233	11	[ICAM1 - intercellular adhesion molecule 1, THBS1 - thrombospondin 1, IL8 - interleukin 8, CCL4 - chemokine (c-c motif) ligand 4, NFKB1 - nuclear factor of kappa light polypeptide gene enhancer in b-cells 1, GCH1 - gtp cyclohydrolase 1, CCL20 - chemokine (c-c motif) ligand 20, GBP1 - guanylate binding protein 1, interferon-inducible, ARHGEF2 - rho/rac guanine nucleotide exchange factor (gef) 2, C…
GO:1901652	response to peptide	4.42e-06	0.000247	3.67	18383	365	233	17	[ICAM1 - intercellular adhesion molecule 1, INSIG1 - insulin induced gene 1, TIMP1 - timp metallopeptidase inhibitor 1, EREG - epiregulin, LRP1 - low density lipoprotein receptor-related protein 1, RIPK2 - receptor-interacting serine-threonine kinase 2, CFLAR - casp8 and fadd-like apoptosis regulator, NFKB1 - nuclear factor of kappa light polypeptide gene enhancer in b-cells 1, ARHGEF2 - rho/rac …
GO:0098542	defense response to other organism	4.54e-06	0.000253	3.35	18383	447	233	19	[S100A12 - s100 calcium binding protein a12, LYZ - lysozyme, RIPK2 - receptor-interacting serine-threonine kinase 2, CLEC7A - c-type lectin domain family 7, member a, ADAM17 - adam metallopeptidase domain 17, MPEG1 - macrophage expressed 1, PLSCR1 - phospholipid scramblase 1, GBP1 - guanylate binding protein 1, interferon-inducible, SLC11A1 - solute carrier family 11 (proton-coupled divalent meta…
GO:0045429	positive regulation of nitric oxide biosynthetic process	4.64e-06	0.000257	13.53	18383	35	233	6	[ICAM1 - intercellular adhesion molecule 1, TNF - tumor necrosis factor, PTX3 - pentraxin 3, long, PTGS2 - prostaglandin-endoperoxide synthase 2 (prostaglandin g/h synthase and cyclooxygenase), CLEC7A - c-type lectin domain family 7, member a, IL1B - interleukin 1, beta]
GO:1901698	response to nitrogen compound	5.09e-06	0.000281	2.56	18383	864	233	28	[ICAM1 - intercellular adhesion molecule 1, TIMP1 - timp metallopeptidase inhibitor 1, EREG - epiregulin, LRP1 - low density lipoprotein receptor-related protein 1, ABCA1 - atp-binding cassette, sub-family a (abc1), member 1, LDLR - low density lipoprotein receptor, LYN - v-yes-1 yamaguchi sarcoma viral related oncogene homolog, PSEN1 - presenilin 1, TLR2 - toll-like receptor 2, INSIG1 - insulin …
GO:0045624	positive regulation of T-helper cell differentiation	5.4e-06	0.000297	18.78	18383	21	233	5	[IL18 - interleukin 18 (interferon-gamma-inducing factor), NLRP3 - nlr family, pyrin domain containing 3, RIPK2 - receptor-interacting serine-threonine kinase 2, NFKBIZ - nuclear factor of kappa light polypeptide gene enhancer in b-cells inhibitor, zeta, CD86 - cd86 molecule]
GO:1904407	positive regulation of nitric oxide metabolic process	5.51e-06	0.000302	13.15	18383	36	233	6	[ICAM1 - intercellular adhesion molecule 1, TNF - tumor necrosis factor, PTX3 - pentraxin 3, long, PTGS2 - prostaglandin-endoperoxide synthase 2 (prostaglandin g/h synthase and cyclooxygenase), CLEC7A - c-type lectin domain family 7, member a, IL1B - interleukin 1, beta]
GO:0061900	glial cell activation	5.51e-06	0.000301	13.15	18383	36	233	6	[TNF - tumor necrosis factor, PSEN1 - presenilin 1, TLR2 - toll-like receptor 2, C5AR1 - complement component 5a receptor 1, GRN - granulin, LRP1 - low density lipoprotein receptor-related protein 1]
GO:0050672	negative regulation of lymphocyte proliferation	5.86e-06	0.000319	8.2	18383	77	233	8	[LILRB2 - leukocyte immunoglobulin-like receptor, subfamily b (with tm and itim domains), member 2, IL10 - interleukin 10, MNDA - myeloid cell nuclear differentiation antigen, LYN - v-yes-1 yamaguchi sarcoma viral related oncogene homolog, LST1 - leukocyte specific transcript 1, LILRB1 - leukocyte immunoglobulin-like receptor, subfamily b (with tm and itim domains), member 1, CD86 - cd86 molecule…
GO:0071900	regulation of protein serine/threonine kinase activity	6.27e-06	0.00034	3.16	18383	500	233	20	[S100A12 - s100 calcium binding protein a12, VEGFA - vascular endothelial growth factor a, RAPGEF2 - rap guanine nucleotide exchange factor (gef) 2, DUSP6 - dual specificity phosphatase 6, MAP3K8 - mitogen-activated protein kinase kinase kinase 8, RIPK2 - receptor-interacting serine-threonine kinase 2, CDKN1A - cyclin-dependent kinase inhibitor 1a (p21, cip1), ADAM17 - adam metallopeptidase domai…
GO:0002703	regulation of leukocyte mediated immunity	6.42e-06	0.000347	4.93	18383	192	233	12	[STXBP2 - syntaxin binding protein 2, TNF - tumor necrosis factor, IL10 - interleukin 10, EMR2 - egf-like module containing, mucin-like, hormone receptor-like 2, IL18 - interleukin 18 (interferon-gamma-inducing factor), LYN - v-yes-1 yamaguchi sarcoma viral related oncogene homolog, NLRP3 - nlr family, pyrin domain containing 3, SERPINB9 - serpin peptidase inhibitor, clade b (ovalbumin), member 9…
GO:0032945	negative regulation of mononuclear cell proliferation	6.45e-06	0.000348	8.09	18383	78	233	8	[LILRB2 - leukocyte immunoglobulin-like receptor, subfamily b (with tm and itim domains), member 2, IL10 - interleukin 10, MNDA - myeloid cell nuclear differentiation antigen, LYN - v-yes-1 yamaguchi sarcoma viral related oncogene homolog, LST1 - leukocyte specific transcript 1, LILRB1 - leukocyte immunoglobulin-like receptor, subfamily b (with tm and itim domains), member 1, CD86 - cd86 molecule…
GO:1903708	positive regulation of hemopoiesis	6.77e-06	0.000364	4.91	18383	193	233	12	[LILRB2 - leukocyte immunoglobulin-like receptor, subfamily b (with tm and itim domains), member 2, TNF - tumor necrosis factor, IL10 - interleukin 10, IL18 - interleukin 18 (interferon-gamma-inducing factor), NLRP3 - nlr family, pyrin domain containing 3, CD83 - cd83 molecule, RIPK2 - receptor-interacting serine-threonine kinase 2, KLF10 - kruppel-like factor 10, NFKBIZ - nuclear factor of kappa…
GO:0045861	negative regulation of proteolysis	6.94e-06	0.000371	3.73	18383	338	233	16	[CSTA - cystatin a (stefin a), TIMP1 - timp metallopeptidase inhibitor 1, VEGFA - vascular endothelial growth factor a, SERPINB8 - serpin peptidase inhibitor, clade b (ovalbumin), member 8, SERPINB9 - serpin peptidase inhibitor, clade b (ovalbumin), member 9, IL1R2 - interleukin 1 receptor, type ii, LRP1 - low density lipoprotein receptor-related protein 1, APLP2 - amyloid beta (a4) precursor-lik…
GO:0030193	regulation of blood coagulation	7.81e-06	0.000416	7.89	18383	80	233	8	[PLAU - plasminogen activator, urokinase, PLAUR - plasminogen activator, urokinase receptor, LYN - v-yes-1 yamaguchi sarcoma viral related oncogene homolog, THBS1 - thrombospondin 1, THBD - thrombomodulin, SERPINB2 - serpin peptidase inhibitor, clade b (ovalbumin), member 2, PDGFB - platelet-derived growth factor beta polypeptide, PLEK - pleckstrin]
GO:0070098	chemokine-mediated signaling pathway	7.81e-06	0.000415	7.89	18383	80	233	8	[CXCL2 - chemokine (c-x-c motif) ligand 2, CCRL2 - chemokine (c-c motif) receptor-like 2, IL8 - interleukin 8, CCL4 - chemokine (c-c motif) ligand 4, CCL20 - chemokine (c-c motif) ligand 20, CXCL3 - chemokine (c-x-c motif) ligand 3, CCL3L1 - chemokine (c-c motif) ligand 3-like 1, CCL3 - chemokine (c-c motif) ligand 3]
GO:0002265	astrocyte activation involved in immune response	7.97e-06	0.000422	59.17	18383	4	233	3	[PSEN1 - presenilin 1, GRN - granulin, LRP1 - low density lipoprotein receptor-related protein 1]
GO:0002774	Fc receptor mediated inhibitory signaling pathway	7.97e-06	0.00042	59.17	18383	4	233	3	[LILRB2 - leukocyte immunoglobulin-like receptor, subfamily b (with tm and itim domains), member 2, LYN - v-yes-1 yamaguchi sarcoma viral related oncogene homolog, LILRB1 - leukocyte immunoglobulin-like receptor, subfamily b (with tm and itim domains), member 1]
GO:0032663	regulation of interleukin-2 production	8.33e-06	0.000438	9.52	18383	58	233	7	[CD83 - cd83 molecule, RIPK2 - receptor-interacting serine-threonine kinase 2, CLEC7A - c-type lectin domain family 7, member a, CD86 - cd86 molecule, IL1B - interleukin 1, beta, GBP1 - guanylate binding protein 1, interferon-inducible, IL1A - interleukin 1, alpha]
GO:0070374	positive regulation of ERK1 and ERK2 cascade	8.34e-06	0.000437	4.81	18383	197	233	12	[ICAM1 - intercellular adhesion molecule 1, TNF - tumor necrosis factor, RAPGEF2 - rap guanine nucleotide exchange factor (gef) 2, LRP1 - low density lipoprotein receptor-related protein 1, C5AR1 - complement component 5a receptor 1, CCL4 - chemokine (c-c motif) ligand 4, RIPK2 - receptor-interacting serine-threonine kinase 2, CFLAR - casp8 and fadd-like apoptosis regulator, CCL20 - chemokine (c-…
GO:1900046	regulation of hemostasis	8.57e-06	0.000448	7.79	18383	81	233	8	[PLAU - plasminogen activator, urokinase, PLAUR - plasminogen activator, urokinase receptor, LYN - v-yes-1 yamaguchi sarcoma viral related oncogene homolog, THBS1 - thrombospondin 1, THBD - thrombomodulin, SERPINB2 - serpin peptidase inhibitor, clade b (ovalbumin), member 2, PDGFB - platelet-derived growth factor beta polypeptide, PLEK - pleckstrin]
GO:0071495	cellular response to endogenous stimulus	8.7e-06	0.000453	2.73	18383	694	233	24	[CTSL - cathepsin l, ICAM1 - intercellular adhesion molecule 1, INSIG1 - insulin induced gene 1, AQP9 - aquaporin 9, ATP2B1 - atpase, ca++ transporting, plasma membrane 1, RAPGEF2 - rap guanine nucleotide exchange factor (gef) 2, LRP1 - low density lipoprotein receptor-related protein 1, RIPK2 - receptor-interacting serine-threonine kinase 2, CFLAR - casp8 and fadd-like apoptosis regulator, NFKB1…
GO:0006468	protein phosphorylation	9.03e-06	0.000469	2.48	18383	891	233	28	[IL18 - interleukin 18 (interferon-gamma-inducing factor), PLK3 - polo-like kinase 3, EREG - epiregulin, MAP3K8 - mitogen-activated protein kinase kinase kinase 8, TEX14 - testis expressed 14, PDGFB - platelet-derived growth factor beta polypeptide, ABL2 - c-abl oncogene 2, non-receptor tyrosine kinase, LYN - v-yes-1 yamaguchi sarcoma viral related oncogene homolog, ZAK - sterile alpha motif and …
GO:0060759	regulation of response to cytokine stimulus	1.01e-05	0.000522	5.17	18383	168	233	11	[TNF - tumor necrosis factor, TRAF1 - tnf receptor-associated factor 1, SOCS3 - suppressor of cytokine signaling 3, IRAK3 - interleukin-1 receptor-associated kinase 3, TLR2 - toll-like receptor 2, IL1R2 - interleukin 1 receptor, type ii, RIPK2 - receptor-interacting serine-threonine kinase 2, IFNGR2 - interferon gamma receptor 2 (interferon gamma transducer 1), IL1RN - interleukin 1 receptor anta…
GO:0002685	regulation of leukocyte migration	1.02e-05	0.000527	4.71	18383	201	233	12	[ICAM1 - intercellular adhesion molecule 1, TNF - tumor necrosis factor, VEGFA - vascular endothelial growth factor a, LYN - v-yes-1 yamaguchi sarcoma viral related oncogene homolog, THBS1 - thrombospondin 1, IL8 - interleukin 8, C5AR1 - complement component 5a receptor 1, CCL4 - chemokine (c-c motif) ligand 4, ADAM17 - adam metallopeptidase domain 17, CCL20 - chemokine (c-c motif) ligand 20, IL6…
GO:0010648	negative regulation of cell communication	1.03e-05	0.00053	2.15	18383	1319	233	36	[LILRA2 - leukocyte immunoglobulin-like receptor, subfamily a (with tm domain), member 2, ICAM1 - intercellular adhesion molecule 1, EREG - epiregulin, IL1R2 - interleukin 1 receptor, type ii, LRP1 - low density lipoprotein receptor-related protein 1, ADAM17 - adam metallopeptidase domain 17, OSM - oncostatin m, LYN - v-yes-1 yamaguchi sarcoma viral related oncogene homolog, ABL2 - c-abl oncogene…
GO:0006810	transport	1.05e-05	0.000537	1.56	18383	4055	233	80	[CD93 - cd93 molecule, NCF2 - neutrophil cytosolic factor 2, LILRB2 - leukocyte immunoglobulin-like receptor, subfamily b (with tm and itim domains), member 2, TIMP1 - timp metallopeptidase inhibitor 1, ATP2B1 - atpase, ca++ transporting, plasma membrane 1, CLEC12A - c-type lectin domain family 12, member a, PTX3 - pentraxin 3, long, APLP2 - amyloid beta (a4) precursor-like protein 2, SLC31A2 - s…
GO:0023057	negative regulation of signaling	1.08e-05	0.000553	2.15	18383	1322	233	36	[LILRA2 - leukocyte immunoglobulin-like receptor, subfamily a (with tm domain), member 2, ICAM1 - intercellular adhesion molecule 1, EREG - epiregulin, IL1R2 - interleukin 1 receptor, type ii, LRP1 - low density lipoprotein receptor-related protein 1, ADAM17 - adam metallopeptidase domain 17, OSM - oncostatin m, LYN - v-yes-1 yamaguchi sarcoma viral related oncogene homolog, ABL2 - c-abl oncogene…
GO:0070664	negative regulation of leukocyte proliferation	1.12e-05	0.000572	7.51	18383	84	233	8	[LILRB2 - leukocyte immunoglobulin-like receptor, subfamily b (with tm and itim domains), member 2, IL10 - interleukin 10, MNDA - myeloid cell nuclear differentiation antigen, LYN - v-yes-1 yamaguchi sarcoma viral related oncogene homolog, LST1 - leukocyte specific transcript 1, LILRB1 - leukocyte immunoglobulin-like receptor, subfamily b (with tm and itim domains), member 1, CD86 - cd86 molecule…
GO:0002700	regulation of production of molecular mediator of immune response	1.13e-05	0.000572	5.68	18383	139	233	10	[FFAR2 - free fatty acid receptor 2, TNF - tumor necrosis factor, IL10 - interleukin 10, IL18 - interleukin 18 (interferon-gamma-inducing factor), NLRP3 - nlr family, pyrin domain containing 3, NR4A3 - nuclear receptor subfamily 4, group a, member 3, IRAK3 - interleukin-1 receptor-associated kinase 3, CLEC7A - c-type lectin domain family 7, member a, LILRB1 - leukocyte immunoglobulin-like recepto…
GO:0045619	regulation of lymphocyte differentiation	1.13e-05	0.000571	5.11	18383	170	233	11	[LILRB2 - leukocyte immunoglobulin-like receptor, subfamily b (with tm and itim domains), member 2, IL10 - interleukin 10, IL18 - interleukin 18 (interferon-gamma-inducing factor), NLRP3 - nlr family, pyrin domain containing 3, CD83 - cd83 molecule, RIPK2 - receptor-interacting serine-threonine kinase 2, NFKBIZ - nuclear factor of kappa light polypeptide gene enhancer in b-cells inhibitor, zeta, …
GO:0002526	acute inflammatory response	1.17e-05	0.00059	9.05	18383	61	233	7	[ICAM1 - intercellular adhesion molecule 1, IL1B - interleukin 1, beta, TREM1 - triggering receptor expressed on myeloid cells 1, IL1A - interleukin 1, alpha, PLSCR1 - phospholipid scramblase 1, SERPINA1 - serpin peptidase inhibitor, clade a (alpha-1 antiproteinase, antitrypsin), member 1, IL6R - interleukin 6 receptor]
GO:0010466	negative regulation of peptidase activity	1.19e-05	0.000599	4.29	18383	239	233	13	[CSTA - cystatin a (stefin a), TIMP1 - timp metallopeptidase inhibitor 1, VEGFA - vascular endothelial growth factor a, SERPINB8 - serpin peptidase inhibitor, clade b (ovalbumin), member 8, SERPINB9 - serpin peptidase inhibitor, clade b (ovalbumin), member 9, LRP1 - low density lipoprotein receptor-related protein 1, APLP2 - amyloid beta (a4) precursor-like protein 2, SERPINA1 - serpin peptidase …
GO:0033003	regulation of mast cell activation	1.21e-05	0.000604	11.55	18383	41	233	6	[STXBP2 - syntaxin binding protein 2, EMR2 - egf-like module containing, mucin-like, hormone receptor-like 2, LYN - v-yes-1 yamaguchi sarcoma viral related oncogene homolog, NR4A3 - nuclear receptor subfamily 4, group a, member 3, FGR - feline gardner-rasheed sarcoma viral oncogene homolog, PLSCR1 - phospholipid scramblase 1]
GO:0034341	response to interferon-gamma	1.28e-05	0.000639	6.34	18383	112	233	9	[SLC11A1 - solute carrier family 11 (proton-coupled divalent metal ion transporter), member 1, KYNU - kynureninase, TLR2 - toll-like receptor 2, CCL4 - chemokine (c-c motif) ligand 4, GCH1 - gtp cyclohydrolase 1, CCL20 - chemokine (c-c motif) ligand 20, GBP1 - guanylate binding protein 1, interferon-inducible, CCL3L1 - chemokine (c-c motif) ligand 3-like 1, CCL3 - chemokine (c-c motif) ligand 3]
GO:0032269	negative regulation of cellular protein metabolic process	1.36e-05	0.000676	2.33	18383	1014	233	30	[CSTA - cystatin a (stefin a), TIMP1 - timp metallopeptidase inhibitor 1, IL1R2 - interleukin 1 receptor, type ii, LRP1 - low density lipoprotein receptor-related protein 1, APLP2 - amyloid beta (a4) precursor-like protein 2, C9orf72 - chromosome 9 open reading frame 72, LYN - v-yes-1 yamaguchi sarcoma viral related oncogene homolog, SPAG9 - sperm associated antigen 9, PSEN1 - presenilin 1, PPP1R…
GO:0045580	regulation of T cell differentiation	1.36e-05	0.000674	5.56	18383	142	233	10	[LILRB2 - leukocyte immunoglobulin-like receptor, subfamily b (with tm and itim domains), member 2, IL18 - interleukin 18 (interferon-gamma-inducing factor), NLRP3 - nlr family, pyrin domain containing 3, CD83 - cd83 molecule, RIPK2 - receptor-interacting serine-threonine kinase 2, NFKBIZ - nuclear factor of kappa light polypeptide gene enhancer in b-cells inhibitor, zeta, FGL2 - fibrinogen-like …
GO:0016310	phosphorylation	1.38e-05	0.000681	2.25	18383	1120	233	32	[IL18 - interleukin 18 (interferon-gamma-inducing factor), PAPSS2 - 3'-phosphoadenosine 5'-phosphosulfate synthase 2, PLK3 - polo-like kinase 3, EREG - epiregulin, MAP3K8 - mitogen-activated protein kinase kinase kinase 8, TEX14 - testis expressed 14, PDGFB - platelet-derived growth factor beta polypeptide, ABL2 - c-abl oncogene 2, non-receptor tyrosine kinase, LYN - v-yes-1 yamaguchi sarcoma vir…
GO:0009617	response to bacterium	1.41e-05	0.000693	3.72	18383	318	233	15	[S100A12 - s100 calcium binding protein a12, SERPINB9 - serpin peptidase inhibitor, clade b (ovalbumin), member 9, LYZ - lysozyme, RIPK2 - receptor-interacting serine-threonine kinase 2, MPEG1 - macrophage expressed 1, ADAM17 - adam metallopeptidase domain 17, SLC11A1 - solute carrier family 11 (proton-coupled divalent metal ion transporter), member 1, IL10 - interleukin 10, TNF - tumor necrosis …
GO:0009968	negative regulation of signal transduction	1.44e-05	0.000708	2.18	18383	1230	233	34	[LILRA2 - leukocyte immunoglobulin-like receptor, subfamily a (with tm domain), member 2, ICAM1 - intercellular adhesion molecule 1, EREG - epiregulin, IL1R2 - interleukin 1 receptor, type ii, LRP1 - low density lipoprotein receptor-related protein 1, ADAM17 - adam metallopeptidase domain 17, LYN - v-yes-1 yamaguchi sarcoma viral related oncogene homolog, ABL2 - c-abl oncogene 2, non-receptor tyr…
GO:0002822	regulation of adaptive immune response based on somatic recombination of immune receptors built from immunoglobulin superfamily domains	1.45e-05	0.000708	5.52	18383	143	233	10	[SLC11A1 - solute carrier family 11 (proton-coupled divalent metal ion transporter), member 1, TNF - tumor necrosis factor, IL10 - interleukin 10, IL18 - interleukin 18 (interferon-gamma-inducing factor), NLRP3 - nlr family, pyrin domain containing 3, TNFSF13B - tumor necrosis factor (ligand) superfamily, member 13b, RIPK2 - receptor-interacting serine-threonine kinase 2, NFKBIZ - nuclear factor …
GO:0032651	regulation of interleukin-1 beta production	1.46e-05	0.000712	7.25	18383	87	233	8	[LILRA2 - leukocyte immunoglobulin-like receptor, subfamily a (with tm domain), member 2, MNDA - myeloid cell nuclear differentiation antigen, TNF - tumor necrosis factor, NLRP3 - nlr family, pyrin domain containing 3, RIPK2 - receptor-interacting serine-threonine kinase 2, CLEC7A - c-type lectin domain family 7, member a, LILRA5 - leukocyte immunoglobulin-like receptor, subfamily a (with tm doma…
GO:0031348	negative regulation of defense response	1.51e-05	0.000736	4.53	18383	209	233	12	[IL10 - interleukin 10, LDLR - low density lipoprotein receptor, SOCS3 - suppressor of cytokine signaling 3, TNFAIP6 - tumor necrosis factor, alpha-induced protein 6, NLRP3 - nlr family, pyrin domain containing 3, SERPINB9 - serpin peptidase inhibitor, clade b (ovalbumin), member 9, IRAK3 - interleukin-1 receptor-associated kinase 3, IL1R2 - interleukin 1 receptor, type ii, GRN - granulin, NFKB1 …
GO:0051250	negative regulation of lymphocyte activation	1.63e-05	0.000792	5.44	18383	145	233	10	[LILRB2 - leukocyte immunoglobulin-like receptor, subfamily b (with tm and itim domains), member 2, IL10 - interleukin 10, MNDA - myeloid cell nuclear differentiation antigen, LYN - v-yes-1 yamaguchi sarcoma viral related oncogene homolog, LST1 - leukocyte specific transcript 1, FGR - feline gardner-rasheed sarcoma viral oncogene homolog, LILRB1 - leukocyte immunoglobulin-like receptor, subfamily…
GO:0042493	response to drug	1.67e-05	0.000806	2.62	18383	722	233	24	[PLIN2 - perilipin 2, ICAM1 - intercellular adhesion molecule 1, DUSP6 - dual specificity phosphatase 6, PPIF - peptidylprolyl isomerase f, KDM6B - lysine (k)-specific demethylase 6b, RIPK2 - receptor-interacting serine-threonine kinase 2, CFLAR - casp8 and fadd-like apoptosis regulator, NFKB1 - nuclear factor of kappa light polypeptide gene enhancer in b-cells 1, CDKN1A - cyclin-dependent kinase…
GO:0002688	regulation of leukocyte chemotaxis	1.7e-05	0.000819	6.12	18383	116	233	9	[VEGFA - vascular endothelial growth factor a, LYN - v-yes-1 yamaguchi sarcoma viral related oncogene homolog, THBS1 - thrombospondin 1, C5AR1 - complement component 5a receptor 1, IL8 - interleukin 8, CCL4 - chemokine (c-c motif) ligand 4, ADAM17 - adam metallopeptidase domain 17, IL6R - interleukin 6 receptor, CCL3 - chemokine (c-c motif) ligand 3]
GO:0051051	negative regulation of transport	1.95e-05	0.000936	3.28	18383	409	233	17	[MCTP1 - multiple c2 domains, transmembrane 1, LILRB2 - leukocyte immunoglobulin-like receptor, subfamily b (with tm and itim domains), member 2, ICAM1 - intercellular adhesion molecule 1, INSIG1 - insulin induced gene 1, PPIF - peptidylprolyl isomerase f, NFKB1 - nuclear factor of kappa light polypeptide gene enhancer in b-cells 1, IL1B - interleukin 1, beta, PLSCR1 - phospholipid scramblase 1, …
GO:0033091	positive regulation of immature T cell proliferation	1.97e-05	0.000944	47.34	18383	5	233	3	[RIPK2 - receptor-interacting serine-threonine kinase 2, IL1B - interleukin 1, beta, IL1A - interleukin 1, alpha]
GO:0031324	negative regulation of cellular metabolic process	2e-05	0.000954	1.73	18383	2549	233	56	[CSTA - cystatin a (stefin a), PURB - purine-rich element binding protein b, TIMP1 - timp metallopeptidase inhibitor 1, PTX3 - pentraxin 3, long, APLP2 - amyloid beta (a4) precursor-like protein 2, SLC11A1 - solute carrier family 11 (proton-coupled divalent metal ion transporter), member 1, PSEN1 - presenilin 1, PPP1R15B - protein phosphatase 1, regulatory subunit 15b, NRIP1 - nuclear receptor in…
GO:0002250	adaptive immune response	2.01e-05	0.000955	4.4	18383	215	233	12	[CTSL - cathepsin l, LILRA3 - leukocyte immunoglobulin-like receptor, subfamily a (without tm domain), member 3, LILRB2 - leukocyte immunoglobulin-like receptor, subfamily b (with tm and itim domains), member 2, RNF19B - ring finger protein 19b, IL18 - interleukin 18 (interferon-gamma-inducing factor), LYN - v-yes-1 yamaguchi sarcoma viral related oncogene homolog, CLEC10A - c-type lectin domain …
GO:0002675	positive regulation of acute inflammatory response	2.01e-05	0.000955	14.61	18383	27	233	5	[TNF - tumor necrosis factor, OSM - oncostatin m, FFAR2 - free fatty acid receptor 2, PTGS2 - prostaglandin-endoperoxide synthase 2 (prostaglandin g/h synthase and cyclooxygenase), IL1B - interleukin 1, beta]
GO:0002690	positive regulation of leukocyte chemotaxis	2.03e-05	0.00096	6.94	18383	91	233	8	[VEGFA - vascular endothelial growth factor a, THBS1 - thrombospondin 1, C5AR1 - complement component 5a receptor 1, IL8 - interleukin 8, CCL4 - chemokine (c-c motif) ligand 4, ADAM17 - adam metallopeptidase domain 17, IL6R - interleukin 6 receptor, CCL3 - chemokine (c-c motif) ligand 3]
GO:0019216	regulation of lipid metabolic process	2.07e-05	0.000978	3.26	18383	411	233	17	[PLIN2 - perilipin 2, INSIG1 - insulin induced gene 1, SOCS3 - suppressor of cytokine signaling 3, G0S2 - g0/g1switch 2, NFKB1 - nuclear factor of kappa light polypeptide gene enhancer in b-cells 1, LPCAT1 - lysophosphatidylcholine acyltransferase 1, ABCA1 - atp-binding cassette, sub-family a (abc1), member 1, IL1B - interleukin 1, beta, PDGFB - platelet-derived growth factor beta polypeptide, TN…
GO:2001234	negative regulation of apoptotic signaling pathway	2.1e-05	0.000988	4.38	18383	216	233	12	[ICAM1 - intercellular adhesion molecule 1, TNF - tumor necrosis factor, PLAUR - plasminogen activator, urokinase receptor, THBS1 - thrombospondin 1, PSEN1 - presenilin 1, SOD2 - superoxide dismutase 2, mitochondrial, PPIF - peptidylprolyl isomerase f, CFLAR - casp8 and fadd-like apoptosis regulator, IL1B - interleukin 1, beta, ARHGEF2 - rho/rac guanine nucleotide exchange factor (gef) 2, IL1A - …
GO:0051129	negative regulation of cellular component organization	2.13e-05	0.000999	2.58	18383	733	233	24	[MCTP1 - multiple c2 domains, transmembrane 1, LILRB2 - leukocyte immunoglobulin-like receptor, subfamily b (with tm and itim domains), member 2, INSIG1 - insulin induced gene 1, VEGFA - vascular endothelial growth factor a, RAPGEF2 - rap guanine nucleotide exchange factor (gef) 2, PPIF - peptidylprolyl isomerase f, LRP1 - low density lipoprotein receptor-related protein 1, CFLAR - casp8 and fadd…
GO:0002824	positive regulation of adaptive immune response based on somatic recombination of immune receptors built from immunoglobulin superfamily domains	2.2e-05	0.00103	6.86	18383	92	233	8	[SLC11A1 - solute carrier family 11 (proton-coupled divalent metal ion transporter), member 1, TNF - tumor necrosis factor, IL18 - interleukin 18 (interferon-gamma-inducing factor), NLRP3 - nlr family, pyrin domain containing 3, TNFSF13B - tumor necrosis factor (ligand) superfamily, member 13b, RIPK2 - receptor-interacting serine-threonine kinase 2, NFKBIZ - nuclear factor of kappa light polypept…
GO:0051234	establishment of localization	2.28e-05	0.00106	1.52	18383	4207	233	81	[CD93 - cd93 molecule, NCF2 - neutrophil cytosolic factor 2, LILRB2 - leukocyte immunoglobulin-like receptor, subfamily b (with tm and itim domains), member 2, TIMP1 - timp metallopeptidase inhibitor 1, ATP2B1 - atpase, ca++ transporting, plasma membrane 1, CLEC12A - c-type lectin domain family 12, member a, PTX3 - pentraxin 3, long, APLP2 - amyloid beta (a4) precursor-like protein 2, SLC31A2 - s…
GO:2001236	regulation of extrinsic apoptotic signaling pathway	2.32e-05	0.00108	5.22	18383	151	233	10	[ICAM1 - intercellular adhesion molecule 1, TNF - tumor necrosis factor, TRAF1 - tnf receptor-associated factor 1, THBS1 - thrombospondin 1, CFLAR - casp8 and fadd-like apoptosis regulator, G0S2 - g0/g1switch 2, IL1B - interleukin 1, beta, ARHGEF2 - rho/rac guanine nucleotide exchange factor (gef) 2, IL1A - interleukin 1, alpha, BID - bh3 interacting domain death agonist]
GO:0002702	positive regulation of production of molecular mediator of immune response	2.38e-05	0.0011	6.79	18383	93	233	8	[FFAR2 - free fatty acid receptor 2, IL10 - interleukin 10, IL18 - interleukin 18 (interferon-gamma-inducing factor), NLRP3 - nlr family, pyrin domain containing 3, NR4A3 - nuclear receptor subfamily 4, group a, member 3, CLEC7A - c-type lectin domain family 7, member a, LILRB1 - leukocyte immunoglobulin-like receptor, subfamily b (with tm and itim domains), member 1, IL1B - interleukin 1, beta]
GO:0050830	defense response to Gram-positive bacterium	2.38e-05	0.0011	6.79	18383	93	233	8	[TNF - tumor necrosis factor, TLR2 - toll-like receptor 2, C5AR1 - complement component 5a receptor 1, RIPK2 - receptor-interacting serine-threonine kinase 2, LYZ - lysozyme, FGR - feline gardner-rasheed sarcoma viral oncogene homolog, ADAM17 - adam metallopeptidase domain 17, MPEG1 - macrophage expressed 1]
GO:0046638	positive regulation of alpha-beta T cell differentiation	2.38e-05	0.0011	10.29	18383	46	233	6	[IL18 - interleukin 18 (interferon-gamma-inducing factor), NLRP3 - nlr family, pyrin domain containing 3, CD83 - cd83 molecule, RIPK2 - receptor-interacting serine-threonine kinase 2, NFKBIZ - nuclear factor of kappa light polypeptide gene enhancer in b-cells inhibitor, zeta, CD86 - cd86 molecule]
GO:0019915	lipid storage	2.43e-05	0.00111	14.09	18383	28	233	5	[PLIN2 - perilipin 2, TNF - tumor necrosis factor, FFAR2 - free fatty acid receptor 2, IL1B - interleukin 1, beta, NRIP1 - nuclear receptor interacting protein 1]
GO:0035556	intracellular signal transduction	2.44e-05	0.00112	1.97	18383	1600	233	40	[IL18 - interleukin 18 (interferon-gamma-inducing factor), PLK3 - polo-like kinase 3, EREG - epiregulin, MAP3K8 - mitogen-activated protein kinase kinase kinase 8, ABCA1 - atp-binding cassette, sub-family a (abc1), member 1, PDGFB - platelet-derived growth factor beta polypeptide, CCRL2 - chemokine (c-c motif) receptor-like 2, LYN - v-yes-1 yamaguchi sarcoma viral related oncogene homolog, LCP2 -…
GO:0045765	regulation of angiogenesis	2.55e-05	0.00116	3.74	18383	295	233	14	[ITGA5 - integrin, alpha 5 (fibronectin receptor, alpha polypeptide), VEGFA - vascular endothelial growth factor a, IL1B - interleukin 1, beta, IL1A - interleukin 1, alpha, IL10 - interleukin 10, TNF - tumor necrosis factor, THBS1 - thrombospondin 1, C5AR1 - complement component 5a receptor 1, IL8 - interleukin 8, GRN - granulin, PTGS2 - prostaglandin-endoperoxide synthase 2 (prostaglandin g/h sy…
GO:0051172	negative regulation of nitrogen compound metabolic process	2.7e-05	0.00123	1.75	18383	2388	233	53	[CSTA - cystatin a (stefin a), LILRB2 - leukocyte immunoglobulin-like receptor, subfamily b (with tm and itim domains), member 2, PURB - purine-rich element binding protein b, TIMP1 - timp metallopeptidase inhibitor 1, PTX3 - pentraxin 3, long, APLP2 - amyloid beta (a4) precursor-like protein 2, SLC11A1 - solute carrier family 11 (proton-coupled divalent metal ion transporter), member 1, LDLR - l…
GO:0002576	platelet degranulation	2.72e-05	0.00123	5.77	18383	123	233	9	[STXBP2 - syntaxin binding protein 2, TIMP1 - timp metallopeptidase inhibitor 1, VEGFA - vascular endothelial growth factor a, LYN - v-yes-1 yamaguchi sarcoma viral related oncogene homolog, THBS1 - thrombospondin 1, APLP2 - amyloid beta (a4) precursor-like protein 2, SERPINA1 - serpin peptidase inhibitor, clade a (alpha-1 antiproteinase, antitrypsin), member 1, PDGFB - platelet-derived growth fa…
GO:0045936	negative regulation of phosphate metabolic process	2.84e-05	0.00128	2.84	18383	555	233	20	[SOCS3 - suppressor of cytokine signaling 3, DUSP6 - dual specificity phosphatase 6, PPIF - peptidylprolyl isomerase f, CDKN1A - cyclin-dependent kinase inhibitor 1a (p21, cip1), LPCAT1 - lysophosphatidylcholine acyltransferase 1, C9orf72 - chromosome 9 open reading frame 72, IL1B - interleukin 1, beta, GBP1 - guanylate binding protein 1, interferon-inducible, PDGFB - platelet-derived growth fact…
GO:0006793	phosphorus metabolic process	2.89e-05	0.0013	1.83	18383	2026	233	47	[IL18 - interleukin 18 (interferon-gamma-inducing factor), PAPSS2 - 3'-phosphoadenosine 5'-phosphosulfate synthase 2, PLK3 - polo-like kinase 3, EREG - epiregulin, MAP3K8 - mitogen-activated protein kinase kinase kinase 8, PLBD1 - phospholipase b domain containing 1, LPCAT1 - lysophosphatidylcholine acyltransferase 1, TEX14 - testis expressed 14, PDGFB - platelet-derived growth factor beta polype…
GO:0010563	negative regulation of phosphorus metabolic process	2.91e-05	0.00131	2.84	18383	556	233	20	[SOCS3 - suppressor of cytokine signaling 3, DUSP6 - dual specificity phosphatase 6, PPIF - peptidylprolyl isomerase f, CDKN1A - cyclin-dependent kinase inhibitor 1a (p21, cip1), LPCAT1 - lysophosphatidylcholine acyltransferase 1, C9orf72 - chromosome 9 open reading frame 72, IL1B - interleukin 1, beta, GBP1 - guanylate binding protein 1, interferon-inducible, PDGFB - platelet-derived growth fact…
GO:0061045	negative regulation of wound healing	2.92e-05	0.00131	7.89	18383	70	233	7	[PLAU - plasminogen activator, urokinase, TNF - tumor necrosis factor, PLAUR - plasminogen activator, urokinase receptor, THBD - thrombomodulin, SERPINB2 - serpin peptidase inhibitor, clade b (ovalbumin), member 2, CDKN1A - cyclin-dependent kinase inhibitor 1a (p21, cip1), PDGFB - platelet-derived growth factor beta polypeptide]
GO:0002673	regulation of acute inflammatory response	3e-05	0.00134	6.57	18383	96	233	8	[FFAR2 - free fatty acid receptor 2, TNF - tumor necrosis factor, OSM - oncostatin m, NLRP3 - nlr family, pyrin domain containing 3, C5AR1 - complement component 5a receptor 1, CFP - complement factor properdin, PTGS2 - prostaglandin-endoperoxide synthase 2 (prostaglandin g/h synthase and cyclooxygenase), IL1B - interleukin 1, beta]
GO:0043370	regulation of CD4-positive, alpha-beta T cell differentiation	3.06e-05	0.00136	9.86	18383	48	233	6	[IL18 - interleukin 18 (interferon-gamma-inducing factor), NLRP3 - nlr family, pyrin domain containing 3, CD83 - cd83 molecule, RIPK2 - receptor-interacting serine-threonine kinase 2, NFKBIZ - nuclear factor of kappa light polypeptide gene enhancer in b-cells inhibitor, zeta, CD86 - cd86 molecule]
GO:0150078	positive regulation of neuroinflammatory response	3.08e-05	0.00137	21.04	18383	15	233	4	[TNF - tumor necrosis factor, IL18 - interleukin 18 (interferon-gamma-inducing factor), IL1B - interleukin 1, beta, CCL3 - chemokine (c-c motif) ligand 3]
GO:0042129	regulation of T cell proliferation	3.08e-05	0.00136	5.06	18383	156	233	10	[LILRB2 - leukocyte immunoglobulin-like receptor, subfamily b (with tm and itim domains), member 2, IL10 - interleukin 10, IL18 - interleukin 18 (interferon-gamma-inducing factor), TNFSF13B - tumor necrosis factor (ligand) superfamily, member 13b, RIPK2 - receptor-interacting serine-threonine kinase 2, LILRB1 - leukocyte immunoglobulin-like receptor, subfamily b (with tm and itim domains), member…
GO:0031328	positive regulation of cellular biosynthetic process	3.09e-05	0.00136	1.86	18383	1911	233	45	[ICAM1 - intercellular adhesion molecule 1, IL18 - interleukin 18 (interferon-gamma-inducing factor), PTX3 - pentraxin 3, long, EREG - epiregulin, CLEC7A - c-type lectin domain family 7, member a, BACH1 - btb and cnc homology 1, basic leucine zipper transcription factor 1, PDGFB - platelet-derived growth factor beta polypeptide, SLC11A1 - solute carrier family 11 (proton-coupled divalent metal io…
GO:0002821	positive regulation of adaptive immune response	3.24e-05	0.00143	6.51	18383	97	233	8	[SLC11A1 - solute carrier family 11 (proton-coupled divalent metal ion transporter), member 1, TNF - tumor necrosis factor, IL18 - interleukin 18 (interferon-gamma-inducing factor), NLRP3 - nlr family, pyrin domain containing 3, TNFSF13B - tumor necrosis factor (ligand) superfamily, member 13b, RIPK2 - receptor-interacting serine-threonine kinase 2, NFKBIZ - nuclear factor of kappa light polypept…
GO:0001959	regulation of cytokine-mediated signaling pathway	3.25e-05	0.00143	5.03	18383	157	233	10	[TNF - tumor necrosis factor, TRAF1 - tnf receptor-associated factor 1, SOCS3 - suppressor of cytokine signaling 3, IRAK3 - interleukin-1 receptor-associated kinase 3, IL1R2 - interleukin 1 receptor, type ii, RIPK2 - receptor-interacting serine-threonine kinase 2, IFNGR2 - interferon gamma receptor 2 (interferon gamma transducer 1), IL1RN - interleukin 1 receptor antagonist, ADAM17 - adam metallo…
GO:0007155	cell adhesion	3.42e-05	0.0015	2.35	18383	907	233	27	[ITGA5 - integrin, alpha 5 (fibronectin receptor, alpha polypeptide), CSTA - cystatin a (stefin a), CD93 - cd93 molecule, ICAM1 - intercellular adhesion molecule 1, LILRB2 - leukocyte immunoglobulin-like receptor, subfamily b (with tm and itim domains), member 2, ICAM4 - intercellular adhesion molecule 4 (landsteiner-wiener blood group), ADAM17 - adam metallopeptidase domain 17, VMP1 - vacuole me…
GO:0002819	regulation of adaptive immune response	3.43e-05	0.0015	4.99	18383	158	233	10	[SLC11A1 - solute carrier family 11 (proton-coupled divalent metal ion transporter), member 1, TNF - tumor necrosis factor, IL10 - interleukin 10, IL18 - interleukin 18 (interferon-gamma-inducing factor), NLRP3 - nlr family, pyrin domain containing 3, TNFSF13B - tumor necrosis factor (ligand) superfamily, member 13b, RIPK2 - receptor-interacting serine-threonine kinase 2, NFKBIZ - nuclear factor …
GO:1901888	regulation of cell junction assembly	3.75e-05	0.00163	6.38	18383	99	233	8	[TNF - tumor necrosis factor, VEGFA - vascular endothelial growth factor a, RAPGEF2 - rap guanine nucleotide exchange factor (gef) 2, THBS1 - thrombospondin 1, LIMS1 - lim and senescent cell antigen-like domains 1, LRP1 - low density lipoprotein receptor-related protein 1, IL1B - interleukin 1, beta, SDC4 - syndecan 4]
GO:0070304	positive regulation of stress-activated protein kinase signaling cascade	3.82e-05	0.00166	4.93	18383	160	233	10	[TNF - tumor necrosis factor, VEGFA - vascular endothelial growth factor a, LYN - v-yes-1 yamaguchi sarcoma viral related oncogene homolog, TAOK3 - tao kinase 3, TRAF1 - tnf receptor-associated factor 1, SPAG9 - sperm associated antigen 9, ZAK - sterile alpha motif and leucine zipper containing kinase azk, RIPK2 - receptor-interacting serine-threonine kinase 2, CLEC7A - c-type lectin domain famil…
GO:0022610	biological adhesion	3.83e-05	0.00166	2.33	18383	913	233	27	[ITGA5 - integrin, alpha 5 (fibronectin receptor, alpha polypeptide), CSTA - cystatin a (stefin a), CD93 - cd93 molecule, ICAM1 - intercellular adhesion molecule 1, LILRB2 - leukocyte immunoglobulin-like receptor, subfamily b (with tm and itim domains), member 2, ICAM4 - intercellular adhesion molecule 4 (landsteiner-wiener blood group), ADAM17 - adam metallopeptidase domain 17, VMP1 - vacuole me…
GO:1904705	regulation of vascular smooth muscle cell proliferation	3.88e-05	0.00167	9.47	18383	50	233	6	[TNF - tumor necrosis factor, IL10 - interleukin 10, NR4A3 - nuclear receptor subfamily 4, group a, member 3, SOD2 - superoxide dismutase 2, mitochondrial, CDKN1A - cyclin-dependent kinase inhibitor 1a (p21, cip1), PDGFB - platelet-derived growth factor beta polypeptide]
GO:0010951	negative regulation of endopeptidase activity	3.9e-05	0.00168	4.12	18383	230	233	12	[CSTA - cystatin a (stefin a), TNF - tumor necrosis factor, TIMP1 - timp metallopeptidase inhibitor 1, VEGFA - vascular endothelial growth factor a, PLAUR - plasminogen activator, urokinase receptor, SERPINB8 - serpin peptidase inhibitor, clade b (ovalbumin), member 8, THBS1 - thrombospondin 1, SERPINB9 - serpin peptidase inhibitor, clade b (ovalbumin), member 9, TNFAIP8 - tumor necrosis factor, …
GO:0072126	positive regulation of glomerular mesangial cell proliferation	3.91e-05	0.00168	39.45	18383	6	233	3	[CFLAR - casp8 and fadd-like apoptosis regulator, PDGFB - platelet-derived growth factor beta polypeptide, IL6R - interleukin 6 receptor]
GO:0051345	positive regulation of hydrolase activity	3.97e-05	0.0017	2.48	18383	762	233	24	[ICAM1 - intercellular adhesion molecule 1, MYO9B - myosin ixb, VEGFA - vascular endothelial growth factor a, RAPGEF2 - rap guanine nucleotide exchange factor (gef) 2, SIPA1L1 - signal-induced proliferation-associated 1 like 1, RIPK2 - receptor-interacting serine-threonine kinase 2, CCL4 - chemokine (c-c motif) ligand 4, CLEC7A - c-type lectin domain family 7, member a, CFLAR - casp8 and fadd-lik…
GO:0002224	toll-like receptor signaling pathway	4.03e-05	0.00172	6.31	18383	100	233	8	[CTSL - cathepsin l, LYN - v-yes-1 yamaguchi sarcoma viral related oncogene homolog, IRAK3 - interleukin-1 receptor-associated kinase 3, TLR2 - toll-like receptor 2, UBE2D1 - ubiquitin-conjugating enzyme e2d 1, RIPK2 - receptor-interacting serine-threonine kinase 2, TNIP3 - tnfaip3 interacting protein 3, IRAK2 - interleukin-1 receptor-associated kinase 2]
GO:0006796	phosphate-containing compound metabolic process	4.32e-05	0.00184	1.82	18383	1998	233	46	[IL18 - interleukin 18 (interferon-gamma-inducing factor), PAPSS2 - 3'-phosphoadenosine 5'-phosphosulfate synthase 2, PLK3 - polo-like kinase 3, EREG - epiregulin, MAP3K8 - mitogen-activated protein kinase kinase kinase 8, PLBD1 - phospholipase b domain containing 1, LPCAT1 - lysophosphatidylcholine acyltransferase 1, TEX14 - testis expressed 14, PDGFB - platelet-derived growth factor beta polype…
GO:0032649	regulation of interferon-gamma production	4.33e-05	0.00184	6.25	18383	101	233	8	[SLC11A1 - solute carrier family 11 (proton-coupled divalent metal ion transporter), member 1, TNF - tumor necrosis factor, IL10 - interleukin 10, IL18 - interleukin 18 (interferon-gamma-inducing factor), RIPK2 - receptor-interacting serine-threonine kinase 2, CLEC7A - c-type lectin domain family 7, member a, LILRB1 - leukocyte immunoglobulin-like receptor, subfamily b (with tm and itim domains),…
GO:0051050	positive regulation of transport	4.35e-05	0.00184	2.36	18383	868	233	26	[LILRA2 - leukocyte immunoglobulin-like receptor, subfamily a (with tm domain), member 2, ATP2B1 - atpase, ca++ transporting, plasma membrane 1, PLK3 - polo-like kinase 3, PTX3 - pentraxin 3, long, LRP1 - low density lipoprotein receptor-related protein 1, CLEC7A - c-type lectin domain family 7, member a, ABCA1 - atp-binding cassette, sub-family a (abc1), member 1, PDGFB - platelet-derived growth…
GO:0042116	macrophage activation	4.35e-05	0.00184	9.28	18383	51	233	6	[CD93 - cd93 molecule, SLC11A1 - solute carrier family 11 (proton-coupled divalent metal ion transporter), member 1, TNF - tumor necrosis factor, TLR2 - toll-like receptor 2, C5AR1 - complement component 5a receptor 1, GRN - granulin]
GO:0009891	positive regulation of biosynthetic process	4.51e-05	0.0019	1.83	18383	1941	233	45	[ICAM1 - intercellular adhesion molecule 1, IL18 - interleukin 18 (interferon-gamma-inducing factor), PTX3 - pentraxin 3, long, EREG - epiregulin, CLEC7A - c-type lectin domain family 7, member a, BACH1 - btb and cnc homology 1, basic leucine zipper transcription factor 1, PDGFB - platelet-derived growth factor beta polypeptide, SLC11A1 - solute carrier family 11 (proton-coupled divalent metal io…
GO:0042592	homeostatic process	4.6e-05	0.00193	1.98	18383	1472	233	37	[NCF2 - neutrophil cytosolic factor 2, ICAM1 - intercellular adhesion molecule 1, FFAR2 - free fatty acid receptor 2, IL18 - interleukin 18 (interferon-gamma-inducing factor), ATP2B1 - atpase, ca++ transporting, plasma membrane 1, LRP1 - low density lipoprotein receptor-related protein 1, LPCAT1 - lysophosphatidylcholine acyltransferase 1, SLC31A2 - solute carrier family 31 (copper transporter), …
GO:0045730	respiratory burst	5.26e-05	0.0022	18.56	18383	17	233	4	[NCF2 - neutrophil cytosolic factor 2, SLC11A1 - solute carrier family 11 (proton-coupled divalent metal ion transporter), member 1, HCK - hemopoietic cell kinase, CYBB - cytochrome b-245, beta polypeptide]
GO:1903036	positive regulation of response to wounding	5.44e-05	0.00227	7.17	18383	77	233	7	[THBS1 - thrombospondin 1, THBD - thrombomodulin, GRN - granulin, LRP1 - low density lipoprotein receptor-related protein 1, CLEC7A - c-type lectin domain family 7, member a, HBEGF - heparin-binding egf-like growth factor, PLEK - pleckstrin]
GO:0051093	negative regulation of developmental process	5.54e-05	0.00231	2.28	18383	933	233	27	[TIMP1 - timp metallopeptidase inhibitor 1, IL18 - interleukin 18 (interferon-gamma-inducing factor), EREG - epiregulin, LRP1 - low density lipoprotein receptor-related protein 1, FGL2 - fibrinogen-like 2, ABCA1 - atp-binding cassette, sub-family a (abc1), member 1, DENND5A - denn/madd domain containing 5a, PDGFB - platelet-derived growth factor beta polypeptide, LDLR - low density lipoprotein re…
GO:0001818	negative regulation of cytokine production	5.58e-05	0.00232	3.7	18383	277	233	13	[ATP2B1 - atpase, ca++ transporting, plasma membrane 1, IL1R2 - interleukin 1 receptor, type ii, CD83 - cd83 molecule, NFKB1 - nuclear factor of kappa light polypeptide gene enhancer in b-cells 1, LILRA5 - leukocyte immunoglobulin-like receptor, subfamily a (with tm domain), member 5, GBP1 - guanylate binding protein 1, interferon-inducible, SLC11A1 - solute carrier family 11 (proton-coupled diva…
GO:0032677	regulation of interleukin-8 production	5.91e-05	0.00245	7.08	18383	78	233	7	[FFAR2 - free fatty acid receptor 2, TNF - tumor necrosis factor, IL10 - interleukin 10, TLR2 - toll-like receptor 2, FCN1 - ficolin (collagen/fibrinogen domain containing) 1, CLEC7A - c-type lectin domain family 7, member a, IL1B - interleukin 1, beta]
GO:0050678	regulation of epithelial cell proliferation	6.61e-05	0.00273	3.43	18383	322	233	14	[SAV1 - salvador homolog 1 (drosophila), VEGFA - vascular endothelial growth factor a, EREG - epiregulin, CFLAR - casp8 and fadd-like apoptosis regulator, ADAM17 - adam metallopeptidase domain 17, PDGFB - platelet-derived growth factor beta polypeptide, IL10 - interleukin 10, TNF - tumor necrosis factor, THBS1 - thrombospondin 1, NR4A3 - nuclear receptor subfamily 4, group a, member 3, C5AR1 - co…
GO:0002577	regulation of antigen processing and presentation	6.69e-05	0.00276	17.53	18383	18	233	4	[SLC11A1 - solute carrier family 11 (proton-coupled divalent metal ion transporter), member 1, LILRB2 - leukocyte immunoglobulin-like receptor, subfamily b (with tm and itim domains), member 2, THBS1 - thrombospondin 1, FGL2 - fibrinogen-like 2]
GO:0043901	negative regulation of multi-organism process	6.71e-05	0.00276	4.61	18383	171	233	10	[LILRA2 - leukocyte immunoglobulin-like receptor, subfamily a (with tm domain), member 2, TNF - tumor necrosis factor, TIMP1 - timp metallopeptidase inhibitor 1, APOBEC3A - apolipoprotein b mrna editing enzyme, catalytic polypeptide-like 3a, PTX3 - pentraxin 3, long, FCN1 - ficolin (collagen/fibrinogen domain containing) 1, CCL4 - chemokine (c-c motif) ligand 4, FGL2 - fibrinogen-like 2, PLSCR1 -…
GO:0010573	vascular endothelial growth factor production	6.78e-05	0.00278	33.81	18383	7	233	3	[TNF - tumor necrosis factor, IL1B - interleukin 1, beta, IL6R - interleukin 6 receptor]
GO:0002578	negative regulation of antigen processing and presentation	6.78e-05	0.00277	33.81	18383	7	233	3	[LILRB2 - leukocyte immunoglobulin-like receptor, subfamily b (with tm and itim domains), member 2, THBS1 - thrombospondin 1, FGL2 - fibrinogen-like 2]
GO:0002767	immune response-inhibiting cell surface receptor signaling pathway	6.78e-05	0.00276	33.81	18383	7	233	3	[LILRB2 - leukocyte immunoglobulin-like receptor, subfamily b (with tm and itim domains), member 2, LYN - v-yes-1 yamaguchi sarcoma viral related oncogene homolog, LILRB1 - leukocyte immunoglobulin-like receptor, subfamily b (with tm and itim domains), member 1]
GO:0045630	positive regulation of T-helper 2 cell differentiation	6.78e-05	0.00276	33.81	18383	7	233	3	[IL18 - interleukin 18 (interferon-gamma-inducing factor), NLRP3 - nlr family, pyrin domain containing 3, CD86 - cd86 molecule]
GO:0031622	positive regulation of fever generation	6.78e-05	0.00275	33.81	18383	7	233	3	[TNF - tumor necrosis factor, PTGS2 - prostaglandin-endoperoxide synthase 2 (prostaglandin g/h synthase and cyclooxygenase), IL1B - interleukin 1, beta]
GO:0060558	regulation of calcidiol 1-monooxygenase activity	6.78e-05	0.00274	33.81	18383	7	233	3	[TNF - tumor necrosis factor, NFKB1 - nuclear factor of kappa light polypeptide gene enhancer in b-cells 1, IL1B - interleukin 1, beta]
GO:0070665	positive regulation of leukocyte proliferation	7.11e-05	0.00287	5.11	18383	139	233	9	[LILRB2 - leukocyte immunoglobulin-like receptor, subfamily b (with tm and itim domains), member 2, IL18 - interleukin 18 (interferon-gamma-inducing factor), LYN - v-yes-1 yamaguchi sarcoma viral related oncogene homolog, TNFSF13B - tumor necrosis factor (ligand) superfamily, member 13b, RIPK2 - receptor-interacting serine-threonine kinase 2, CDKN1A - cyclin-dependent kinase inhibitor 1a (p21, ci…
GO:0050921	positive regulation of chemotaxis	7.52e-05	0.00302	5.07	18383	140	233	9	[VEGFA - vascular endothelial growth factor a, THBS1 - thrombospondin 1, C5AR1 - complement component 5a receptor 1, IL8 - interleukin 8, CCL4 - chemokine (c-c motif) ligand 4, ADAM17 - adam metallopeptidase domain 17, PDGFB - platelet-derived growth factor beta polypeptide, IL6R - interleukin 6 receptor, CCL3 - chemokine (c-c motif) ligand 3]
GO:0008150	biological_process	7.72e-05	0.0031	1.07	18383	16869	233	228	[NCF2 - neutrophil cytosolic factor 2, CD93 - cd93 molecule, LILRB2 - leukocyte immunoglobulin-like receptor, subfamily b (with tm and itim domains), member 2, CLEC12A - c-type lectin domain family 12, member a, MAP3K8 - mitogen-activated protein kinase kinase kinase 8, SLC31A2 - solute carrier family 31 (copper transporter), member 2, ABCA1 - atp-binding cassette, sub-family a (abc1), member 1, …
GO:0045596	negative regulation of cell differentiation	7.84e-05	0.00314	2.5	18383	695	233	22	[INSIG1 - insulin induced gene 1, IL18 - interleukin 18 (interferon-gamma-inducing factor), VEGFA - vascular endothelial growth factor a, RAPGEF2 - rap guanine nucleotide exchange factor (gef) 2, EREG - epiregulin, LRP1 - low density lipoprotein receptor-related protein 1, CFLAR - casp8 and fadd-like apoptosis regulator, FGL2 - fibrinogen-like 2, IL1B - interleukin 1, beta, DENND5A - denn/madd do…
GO:0032757	positive regulation of interleukin-8 production	8.22e-05	0.00328	8.3	18383	57	233	6	[FFAR2 - free fatty acid receptor 2, TNF - tumor necrosis factor, TLR2 - toll-like receptor 2, FCN1 - ficolin (collagen/fibrinogen domain containing) 1, CLEC7A - c-type lectin domain family 7, member a, IL1B - interleukin 1, beta]
GO:0048545	response to steroid hormone	8.25e-05	0.00329	4.11	18383	211	233	11	[ICAM1 - intercellular adhesion molecule 1, TNF - tumor necrosis factor, IL10 - interleukin 10, ATP2B1 - atpase, ca++ transporting, plasma membrane 1, THBS1 - thrombospondin 1, SGK1 - serum/glucocorticoid regulated kinase 1, TLR2 - toll-like receptor 2, IL1RN - interleukin 1 receptor antagonist, CFLAR - casp8 and fadd-like apoptosis regulator, CDKN1A - cyclin-dependent kinase inhibitor 1a (p21, c…
GO:0045622	regulation of T-helper cell differentiation	8.57e-05	0.00341	10.96	18383	36	233	5	[IL18 - interleukin 18 (interferon-gamma-inducing factor), NLRP3 - nlr family, pyrin domain containing 3, RIPK2 - receptor-interacting serine-threonine kinase 2, NFKBIZ - nuclear factor of kappa light polypeptide gene enhancer in b-cells inhibitor, zeta, CD86 - cd86 molecule]
GO:0046427	positive regulation of JAK-STAT cascade	8.8e-05	0.00349	6.65	18383	83	233	7	[TNF - tumor necrosis factor, IL10 - interleukin 10, OSM - oncostatin m, IL18 - interleukin 18 (interferon-gamma-inducing factor), LYN - v-yes-1 yamaguchi sarcoma viral related oncogene homolog, SOCS3 - suppressor of cytokine signaling 3, IL6R - interleukin 6 receptor]
GO:0071417	cellular response to organonitrogen compound	9.36e-05	0.0037	3.01	18383	419	233	16	[ICAM1 - intercellular adhesion molecule 1, INSIG1 - insulin induced gene 1, AQP9 - aquaporin 9, RAPGEF2 - rap guanine nucleotide exchange factor (gef) 2, LRP1 - low density lipoprotein receptor-related protein 1, RIPK2 - receptor-interacting serine-threonine kinase 2, CFLAR - casp8 and fadd-like apoptosis regulator, NFKB1 - nuclear factor of kappa light polypeptide gene enhancer in b-cells 1, AR…
GO:0043900	regulation of multi-organism process	9.62e-05	0.00379	3.01	18383	420	233	16	[LILRA2 - leukocyte immunoglobulin-like receptor, subfamily a (with tm domain), member 2, TIMP1 - timp metallopeptidase inhibitor 1, VEGFA - vascular endothelial growth factor a, PTX3 - pentraxin 3, long, CCL4 - chemokine (c-c motif) ligand 4, RIPK2 - receptor-interacting serine-threonine kinase 2, FCN1 - ficolin (collagen/fibrinogen domain containing) 1, CLEC7A - c-type lectin domain family 7, m…
GO:0050920	regulation of chemotaxis	9.76e-05	0.00384	4.04	18383	215	233	11	[SEMA6B - sema domain, transmembrane domain (tm), and cytoplasmic domain, (semaphorin) 6b, VEGFA - vascular endothelial growth factor a, LYN - v-yes-1 yamaguchi sarcoma viral related oncogene homolog, THBS1 - thrombospondin 1, IL8 - interleukin 8, C5AR1 - complement component 5a receptor 1, CCL4 - chemokine (c-c motif) ligand 4, ADAM17 - adam metallopeptidase domain 17, PDGFB - platelet-derived g…
GO:0046635	positive regulation of alpha-beta T cell activation	9.99e-05	0.00392	8.02	18383	59	233	6	[IL18 - interleukin 18 (interferon-gamma-inducing factor), NLRP3 - nlr family, pyrin domain containing 3, CD83 - cd83 molecule, RIPK2 - receptor-interacting serine-threonine kinase 2, NFKBIZ - nuclear factor of kappa light polypeptide gene enhancer in b-cells inhibitor, zeta, CD86 - cd86 molecule]
GO:0060284	regulation of cell development	0.000103	0.00403	2.24	18383	915	233	26	[SIPA1L1 - signal-induced proliferation-associated 1 like 1, LRP1 - low density lipoprotein receptor-related protein 1, CLEC7A - c-type lectin domain family 7, member a, NUMB - numb homolog (drosophila), DENND5A - denn/madd domain containing 5a, LDLR - low density lipoprotein receptor, ABL2 - c-abl oncogene 2, non-receptor tyrosine kinase, LYN - v-yes-1 yamaguchi sarcoma viral related oncogene ho…
GO:0051235	maintenance of location	0.000104	0.00405	4.86	18383	146	233	9	[CCDC88A - coiled-coil domain containing 88a, PLIN2 - perilipin 2, FFAR2 - free fatty acid receptor 2, TNF - tumor necrosis factor, INSIG1 - insulin induced gene 1, IL10 - interleukin 10, PSEN1 - presenilin 1, IL1B - interleukin 1, beta, NRIP1 - nuclear receptor interacting protein 1]
GO:0002827	positive regulation of T-helper 1 type immune response	0.000104	0.00404	15.78	18383	20	233	4	[SLC11A1 - solute carrier family 11 (proton-coupled divalent metal ion transporter), member 1, IL18 - interleukin 18 (interferon-gamma-inducing factor), RIPK2 - receptor-interacting serine-threonine kinase 2, IL1B - interleukin 1, beta]
GO:1901724	positive regulation of cell proliferation involved in kidney development	0.000107	0.00417	29.59	18383	8	233	3	[CFLAR - casp8 and fadd-like apoptosis regulator, IL6R - interleukin 6 receptor, PDGFB - platelet-derived growth factor beta polypeptide]
GO:1902532	negative regulation of intracellular signal transduction	0.000108	0.0042	2.75	18383	516	233	18	[SOCS3 - suppressor of cytokine signaling 3, DUSP6 - dual specificity phosphatase 6, PPIF - peptidylprolyl isomerase f, TNIP3 - tnfaip3 interacting protein 3, IL1B - interleukin 1, beta, GBP1 - guanylate binding protein 1, interferon-inducible, ARHGEF2 - rho/rac guanine nucleotide exchange factor (gef) 2, BID - bh3 interacting domain death agonist, PLAUR - plasminogen activator, urokinase recepto…
GO:0045834	positive regulation of lipid metabolic process	0.000109	0.00423	4.83	18383	147	233	9	[TNF - tumor necrosis factor, LDLR - low density lipoprotein receptor, MFSD2A - major facilitator superfamily domain containing 2a, LYN - v-yes-1 yamaguchi sarcoma viral related oncogene homolog, NR4A3 - nuclear receptor subfamily 4, group a, member 3, PTGS2 - prostaglandin-endoperoxide synthase 2 (prostaglandin g/h synthase and cyclooxygenase), FGR - feline gardner-rasheed sarcoma viral oncogene…
GO:1904894	positive regulation of STAT cascade	0.00011	0.00425	6.42	18383	86	233	7	[TNF - tumor necrosis factor, IL10 - interleukin 10, OSM - oncostatin m, IL18 - interleukin 18 (interferon-gamma-inducing factor), LYN - v-yes-1 yamaguchi sarcoma viral related oncogene homolog, SOCS3 - suppressor of cytokine signaling 3, IL6R - interleukin 6 receptor]
GO:1903035	negative regulation of response to wounding	0.00011	0.00424	6.42	18383	86	233	7	[PLAU - plasminogen activator, urokinase, TNF - tumor necrosis factor, PLAUR - plasminogen activator, urokinase receptor, THBD - thrombomodulin, SERPINB2 - serpin peptidase inhibitor, clade b (ovalbumin), member 2, CDKN1A - cyclin-dependent kinase inhibitor 1a (p21, cip1), PDGFB - platelet-derived growth factor beta polypeptide]
GO:0006953	acute-phase response	0.000112	0.00429	10.38	18383	38	233	5	[IL1B - interleukin 1, beta, IL1A - interleukin 1, alpha, PLSCR1 - phospholipid scramblase 1, IL6R - interleukin 6 receptor, SERPINA1 - serpin peptidase inhibitor, clade a (alpha-1 antiproteinase, antitrypsin), member 1]
GO:0090184	positive regulation of kidney development	0.000112	0.00428	10.38	18383	38	233	5	[BASP1 - brain abundant, membrane attached signal protein 1, VEGFA - vascular endothelial growth factor a, CFLAR - casp8 and fadd-like apoptosis regulator, IL6R - interleukin 6 receptor, PDGFB - platelet-derived growth factor beta polypeptide]
GO:0035690	cellular response to drug	0.000113	0.0043	3.45	18383	297	233	13	[ICAM1 - intercellular adhesion molecule 1, PPIF - peptidylprolyl isomerase f, KDM6B - lysine (k)-specific demethylase 6b, RIPK2 - receptor-interacting serine-threonine kinase 2, CFLAR - casp8 and fadd-like apoptosis regulator, NFKB1 - nuclear factor of kappa light polypeptide gene enhancer in b-cells 1, IL1B - interleukin 1, beta, ARHGEF2 - rho/rac guanine nucleotide exchange factor (gef) 2, PDG…
GO:0010605	negative regulation of macromolecule metabolic process	0.000118	0.00448	1.64	18383	2651	233	55	[CSTA - cystatin a (stefin a), LILRB2 - leukocyte immunoglobulin-like receptor, subfamily b (with tm and itim domains), member 2, PURB - purine-rich element binding protein b, TIMP1 - timp metallopeptidase inhibitor 1, PTX3 - pentraxin 3, long, APLP2 - amyloid beta (a4) precursor-like protein 2, SLC11A1 - solute carrier family 11 (proton-coupled divalent metal ion transporter), member 1, LDLR - l…
GO:0001505	regulation of neurotransmitter levels	0.00012	0.00457	3.43	18383	299	233	13	[STXBP2 - syntaxin binding protein 2, ICAM1 - intercellular adhesion molecule 1, MCTP1 - multiple c2 domains, transmembrane 1, PTX3 - pentraxin 3, long, CLEC7A - c-type lectin domain family 7, member a, IL1B - interleukin 1, beta, IL10 - interleukin 10, TNF - tumor necrosis factor, PSEN1 - presenilin 1, TLR2 - toll-like receptor 2, PTGS2 - prostaglandin-endoperoxide synthase 2 (prostaglandin g/h …
GO:0050679	positive regulation of epithelial cell proliferation	0.000123	0.00467	4.29	18383	184	233	10	[IL10 - interleukin 10, VEGFA - vascular endothelial growth factor a, NR4A3 - nuclear receptor subfamily 4, group a, member 3, GRN - granulin, C5AR1 - complement component 5a receptor 1, AMICA1 - adhesion molecule, interacts with cxadr antigen 1, CFLAR - casp8 and fadd-like apoptosis regulator, NR4A1 - nuclear receptor subfamily 4, group a, member 1, ADAM17 - adam metallopeptidase domain 17, PDGF…
GO:0045742	positive regulation of epidermal growth factor receptor signaling pathway	0.000127	0.0048	10.11	18383	39	233	5	[CCDC88A - coiled-coil domain containing 88a, PLAUR - plasminogen activator, urokinase receptor, EREG - epiregulin, HBEGF - heparin-binding egf-like growth factor, ADAM17 - adam metallopeptidase domain 17]
GO:0031960	response to corticosteroid	0.000128	0.00481	4.73	18383	150	233	9	[ICAM1 - intercellular adhesion molecule 1, TNF - tumor necrosis factor, IL10 - interleukin 10, ATP2B1 - atpase, ca++ transporting, plasma membrane 1, SGK1 - serum/glucocorticoid regulated kinase 1, CFLAR - casp8 and fadd-like apoptosis regulator, IL1RN - interleukin 1 receptor antagonist, CDKN1A - cyclin-dependent kinase inhibitor 1a (p21, cip1), CYBB - cytochrome b-245, beta polypeptide]
GO:0051346	negative regulation of hydrolase activity	0.00013	0.00487	2.93	18383	431	233	16	[CSTA - cystatin a (stefin a), TIMP1 - timp metallopeptidase inhibitor 1, VEGFA - vascular endothelial growth factor a, SERPINB8 - serpin peptidase inhibitor, clade b (ovalbumin), member 8, SERPINB9 - serpin peptidase inhibitor, clade b (ovalbumin), member 9, PPIF - peptidylprolyl isomerase f, PTX3 - pentraxin 3, long, LRP1 - low density lipoprotein receptor-related protein 1, APLP2 - amyloid bet…
GO:0032729	positive regulation of interferon-gamma production	0.000132	0.00495	7.64	18383	62	233	6	[SLC11A1 - solute carrier family 11 (proton-coupled divalent metal ion transporter), member 1, TNF - tumor necrosis factor, IL18 - interleukin 18 (interferon-gamma-inducing factor), RIPK2 - receptor-interacting serine-threonine kinase 2, CLEC7A - c-type lectin domain family 7, member a, IL1B - interleukin 1, beta]
GO:2000514	regulation of CD4-positive, alpha-beta T cell activation	0.000144	0.00541	7.51	18383	63	233	6	[IL18 - interleukin 18 (interferon-gamma-inducing factor), NLRP3 - nlr family, pyrin domain containing 3, CD83 - cd83 molecule, RIPK2 - receptor-interacting serine-threonine kinase 2, NFKBIZ - nuclear factor of kappa light polypeptide gene enhancer in b-cells inhibitor, zeta, CD86 - cd86 molecule]
GO:2000116	regulation of cysteine-type endopeptidase activity	0.000146	0.00544	3.86	18383	225	233	11	[TNF - tumor necrosis factor, VEGFA - vascular endothelial growth factor a, PLAUR - plasminogen activator, urokinase receptor, NLRP3 - nlr family, pyrin domain containing 3, THBS1 - thrombospondin 1, SERPINB9 - serpin peptidase inhibitor, clade b (ovalbumin), member 9, TNFAIP8 - tumor necrosis factor, alpha-induced protein 8, RIPK2 - receptor-interacting serine-threonine kinase 2, CLEC7A - c-type…
GO:0045833	negative regulation of lipid metabolic process	0.000147	0.00547	6.14	18383	90	233	7	[INSIG1 - insulin induced gene 1, TNF - tumor necrosis factor, MFSD2A - major facilitator superfamily domain containing 2a, LPCAT1 - lysophosphatidylcholine acyltransferase 1, NFKB1 - nuclear factor of kappa light polypeptide gene enhancer in b-cells 1, IL1B - interleukin 1, beta, PDGFB - platelet-derived growth factor beta polypeptide]
GO:0043269	regulation of ion transport	0.000149	0.00552	2.45	18383	676	233	21	[LILRA2 - leukocyte immunoglobulin-like receptor, subfamily a (with tm domain), member 2, ICAM1 - intercellular adhesion molecule 1, LILRB2 - leukocyte immunoglobulin-like receptor, subfamily b (with tm and itim domains), member 2, ATP2B1 - atpase, ca++ transporting, plasma membrane 1, PPIF - peptidylprolyl isomerase f, CCL4 - chemokine (c-c motif) ligand 4, SLC31A2 - solute carrier family 31 (co…
GO:1901653	cellular response to peptide	0.000152	0.00561	3.84	18383	226	233	11	[ICAM1 - intercellular adhesion molecule 1, INSIG1 - insulin induced gene 1, PSEN1 - presenilin 1, NR4A3 - nuclear receptor subfamily 4, group a, member 3, LRP1 - low density lipoprotein receptor-related protein 1, RIPK2 - receptor-interacting serine-threonine kinase 2, KLF10 - kruppel-like factor 10, CFLAR - casp8 and fadd-like apoptosis regulator, NFKB1 - nuclear factor of kappa light polypepti…
GO:0000187	activation of MAPK activity	0.000156	0.00576	4.61	18383	154	233	9	[TNF - tumor necrosis factor, SPAG9 - sperm associated antigen 9, THBS1 - thrombospondin 1, DUSP6 - dual specificity phosphatase 6, ZAK - sterile alpha motif and leucine zipper containing kinase azk, C5AR1 - complement component 5a receptor 1, RIPK2 - receptor-interacting serine-threonine kinase 2, IRAK2 - interleukin-1 receptor-associated kinase 2, IL1B - interleukin 1, beta]
GO:0031098	stress-activated protein kinase signaling cascade	0.000157	0.00581	6.07	18383	91	233	7	[TNF - tumor necrosis factor, TAOK3 - tao kinase 3, ZAK - sterile alpha motif and leucine zipper containing kinase azk, MAP3K8 - mitogen-activated protein kinase kinase kinase 8, RIPK2 - receptor-interacting serine-threonine kinase 2, NFKB1 - nuclear factor of kappa light polypeptide gene enhancer in b-cells 1, IRAK2 - interleukin-1 receptor-associated kinase 2]
GO:0042102	positive regulation of T cell proliferation	0.000157	0.00579	6.07	18383	91	233	7	[LILRB2 - leukocyte immunoglobulin-like receptor, subfamily b (with tm and itim domains), member 2, IL18 - interleukin 18 (interferon-gamma-inducing factor), TNFSF13B - tumor necrosis factor (ligand) superfamily, member 13b, RIPK2 - receptor-interacting serine-threonine kinase 2, CD86 - cd86 molecule, IL1B - interleukin 1, beta, IL1A - interleukin 1, alpha]
GO:0046718	viral entry into host cell	0.000157	0.00578	6.07	18383	91	233	7	[ITGA5 - integrin, alpha 5 (fibronectin receptor, alpha polypeptide), CTSL - cathepsin l, ICAM1 - intercellular adhesion molecule 1, LDLR - low density lipoprotein receptor, ANPEP - alanyl (membrane) aminopeptidase, CD86 - cd86 molecule, PLSCR1 - phospholipid scramblase 1]
GO:0050766	positive regulation of phagocytosis	0.000158	0.00578	7.4	18383	64	233	6	[SLC11A1 - solute carrier family 11 (proton-coupled divalent metal ion transporter), member 1, TNF - tumor necrosis factor, PTX3 - pentraxin 3, long, LRP1 - low density lipoprotein receptor-related protein 1, CLEC7A - c-type lectin domain family 7, member a, IL1B - interleukin 1, beta]
GO:0046637	regulation of alpha-beta T cell differentiation	0.000158	0.00576	7.4	18383	64	233	6	[IL18 - interleukin 18 (interferon-gamma-inducing factor), NLRP3 - nlr family, pyrin domain containing 3, CD83 - cd83 molecule, RIPK2 - receptor-interacting serine-threonine kinase 2, NFKBIZ - nuclear factor of kappa light polypeptide gene enhancer in b-cells inhibitor, zeta, CD86 - cd86 molecule]
GO:0002765	immune response-inhibiting signal transduction	0.00016	0.00581	26.3	18383	9	233	3	[LILRB2 - leukocyte immunoglobulin-like receptor, subfamily b (with tm and itim domains), member 2, LYN - v-yes-1 yamaguchi sarcoma viral related oncogene homolog, LILRB1 - leukocyte immunoglobulin-like receptor, subfamily b (with tm and itim domains), member 1]
GO:0072124	regulation of glomerular mesangial cell proliferation	0.00016	0.0058	26.3	18383	9	233	3	[CFLAR - casp8 and fadd-like apoptosis regulator, IL6R - interleukin 6 receptor, PDGFB - platelet-derived growth factor beta polypeptide]
GO:0035313	wound healing, spreading of epidermal cells	0.00016	0.00579	26.3	18383	9	233	3	[ITGA5 - integrin, alpha 5 (fibronectin receptor, alpha polypeptide), HBEGF - heparin-binding egf-like growth factor, ADAM17 - adam metallopeptidase domain 17]
GO:0031620	regulation of fever generation	0.00016	0.00577	26.3	18383	9	233	3	[TNF - tumor necrosis factor, PTGS2 - prostaglandin-endoperoxide synthase 2 (prostaglandin g/h synthase and cyclooxygenase), IL1B - interleukin 1, beta]
GO:0060556	regulation of vitamin D biosynthetic process	0.00016	0.00576	26.3	18383	9	233	3	[TNF - tumor necrosis factor, NFKB1 - nuclear factor of kappa light polypeptide gene enhancer in b-cells 1, IL1B - interleukin 1, beta]
GO:1900241	positive regulation of phenotypic switching	0.00016	0.00576	78.9	18383	2	233	2	[SOD2 - superoxide dismutase 2, mitochondrial, PDGFB - platelet-derived growth factor beta polypeptide]
GO:0002752	cell surface pattern recognition receptor signaling pathway	0.00016	0.00575	78.9	18383	2	233	2	[FFAR2 - free fatty acid receptor 2, FCN1 - ficolin (collagen/fibrinogen domain containing) 1]
GO:0001660	fever generation	0.00016	0.00573	78.9	18383	2	233	2	[IL1B - interleukin 1, beta, IL1A - interleukin 1, alpha]
GO:1901186	positive regulation of ERBB signaling pathway	0.000162	0.00579	9.62	18383	41	233	5	[CCDC88A - coiled-coil domain containing 88a, PLAUR - plasminogen activator, urokinase receptor, EREG - epiregulin, HBEGF - heparin-binding egf-like growth factor, ADAM17 - adam metallopeptidase domain 17]
GO:0006959	humoral immune response	0.000164	0.00584	3.81	18383	228	233	11	[S100A12 - s100 calcium binding protein a12, SLC11A1 - solute carrier family 11 (proton-coupled divalent metal ion transporter), member 1, CXCL2 - chemokine (c-x-c motif) ligand 2, TNF - tumor necrosis factor, CFP - complement factor properdin, IL8 - interleukin 8, CD83 - cd83 molecule, LYZ - lysozyme, FCN1 - ficolin (collagen/fibrinogen domain containing) 1, CXCL3 - chemokine (c-x-c motif) ligan…
GO:0032502	developmental process	0.00018	0.00641	1.41	18383	4807	233	86	[CSTA - cystatin a (stefin a), TIMP1 - timp metallopeptidase inhibitor 1, PURB - purine-rich element binding protein b, IL18 - interleukin 18 (interferon-gamma-inducing factor), ATP2B1 - atpase, ca++ transporting, plasma membrane 1, LST1 - leukocyte specific transcript 1, NUMB - numb homolog (drosophila), SDC4 - syndecan 4, OSM - oncostatin m, CLIC4 - chloride intracellular channel 4, PSEN1 - pre…
GO:0051924	regulation of calcium ion transport	0.000183	0.00651	3.76	18383	231	233	11	[LILRA2 - leukocyte immunoglobulin-like receptor, subfamily a (with tm domain), member 2, ICAM1 - intercellular adhesion molecule 1, LILRB2 - leukocyte immunoglobulin-like receptor, subfamily b (with tm and itim domains), member 2, LYN - v-yes-1 yamaguchi sarcoma viral related oncogene homolog, ATP2B1 - atpase, ca++ transporting, plasma membrane 1, SESTD1 - sec14 and spectrin domains 1, CCL4 - ch…
GO:0051043	regulation of membrane protein ectodomain proteolysis	0.000184	0.00653	13.72	18383	23	233	4	[TNF - tumor necrosis factor, IL10 - interleukin 10, TIMP1 - timp metallopeptidase inhibitor 1, IL1B - interleukin 1, beta]
GO:0007035	vacuolar acidification	0.000184	0.00651	13.72	18383	23	233	4	[SLC11A1 - solute carrier family 11 (proton-coupled divalent metal ion transporter), member 1, CLIC4 - chloride intracellular channel 4, DMXL2 - dmx-like 2, GRN - granulin]
GO:0042531	positive regulation of tyrosine phosphorylation of STAT protein	0.000187	0.0066	7.17	18383	66	233	6	[TNF - tumor necrosis factor, OSM - oncostatin m, IL18 - interleukin 18 (interferon-gamma-inducing factor), LYN - v-yes-1 yamaguchi sarcoma viral related oncogene homolog, SOCS3 - suppressor of cytokine signaling 3, IL6R - interleukin 6 receptor]
GO:0032874	positive regulation of stress-activated MAPK cascade	0.000189	0.00665	4.49	18383	158	233	9	[TNF - tumor necrosis factor, VEGFA - vascular endothelial growth factor a, TAOK3 - tao kinase 3, TRAF1 - tnf receptor-associated factor 1, SPAG9 - sperm associated antigen 9, ZAK - sterile alpha motif and leucine zipper containing kinase azk, RIPK2 - receptor-interacting serine-threonine kinase 2, CLEC7A - c-type lectin domain family 7, member a, IL1B - interleukin 1, beta]
GO:0045944	positive regulation of transcription by RNA polymerase II	0.000193	0.00678	2.02	18383	1173	233	30	[IL18 - interleukin 18 (interferon-gamma-inducing factor), BACH1 - btb and cnc homology 1, basic leucine zipper transcription factor 1, PDGFB - platelet-derived growth factor beta polypeptide, SLC11A1 - solute carrier family 11 (proton-coupled divalent metal ion transporter), member 1, OSM - oncostatin m, NLRP3 - nlr family, pyrin domain containing 3, TLR2 - toll-like receptor 2, MAFB - v-maf avi…
GO:0046634	regulation of alpha-beta T cell activation	0.000206	0.00722	5.81	18383	95	233	7	[IL18 - interleukin 18 (interferon-gamma-inducing factor), NLRP3 - nlr family, pyrin domain containing 3, CD83 - cd83 molecule, RIPK2 - receptor-interacting serine-threonine kinase 2, NFKBIZ - nuclear factor of kappa light polypeptide gene enhancer in b-cells inhibitor, zeta, LILRB1 - leukocyte immunoglobulin-like receptor, subfamily b (with tm and itim domains), member 1, CD86 - cd86 molecule]
GO:0050671	positive regulation of lymphocyte proliferation	0.000217	0.00758	4.97	18383	127	233	8	[LILRB2 - leukocyte immunoglobulin-like receptor, subfamily b (with tm and itim domains), member 2, IL18 - interleukin 18 (interferon-gamma-inducing factor), TNFSF13B - tumor necrosis factor (ligand) superfamily, member 13b, RIPK2 - receptor-interacting serine-threonine kinase 2, CDKN1A - cyclin-dependent kinase inhibitor 1a (p21, cip1), CD86 - cd86 molecule, IL1B - interleukin 1, beta, IL1A - in…
GO:0048878	chemical homeostasis	0.000217	0.00758	2.07	18383	1069	233	28	[ICAM1 - intercellular adhesion molecule 1, FFAR2 - free fatty acid receptor 2, IL18 - interleukin 18 (interferon-gamma-inducing factor), ATP2B1 - atpase, ca++ transporting, plasma membrane 1, LRP1 - low density lipoprotein receptor-related protein 1, LPCAT1 - lysophosphatidylcholine acyltransferase 1, SLC31A2 - solute carrier family 31 (copper transporter), member 2, ABCA1 - atp-binding cassette…
GO:0009725	response to hormone	0.000219	0.00763	2.45	18383	645	233	20	[CTSL - cathepsin l, ICAM1 - intercellular adhesion molecule 1, TIMP1 - timp metallopeptidase inhibitor 1, INSIG1 - insulin induced gene 1, ATP2B1 - atpase, ca++ transporting, plasma membrane 1, EREG - epiregulin, CFLAR - casp8 and fadd-like apoptosis regulator, IL1RN - interleukin 1 receptor antagonist, NFKB1 - nuclear factor of kappa light polypeptide gene enhancer in b-cells 1, CDKN1A - cyclin…
GO:0033083	regulation of immature T cell proliferation	0.000226	0.00784	23.67	18383	10	233	3	[RIPK2 - receptor-interacting serine-threonine kinase 2, IL1B - interleukin 1, beta, IL1A - interleukin 1, alpha]
GO:0090193	positive regulation of glomerulus development	0.000226	0.00782	23.67	18383	10	233	3	[CFLAR - casp8 and fadd-like apoptosis regulator, IL6R - interleukin 6 receptor, PDGFB - platelet-derived growth factor beta polypeptide]
GO:0031652	positive regulation of heat generation	0.000226	0.0078	23.67	18383	10	233	3	[TNF - tumor necrosis factor, PTGS2 - prostaglandin-endoperoxide synthase 2 (prostaglandin g/h synthase and cyclooxygenase), IL1B - interleukin 1, beta]
GO:0032946	positive regulation of mononuclear cell proliferation	0.000229	0.00789	4.93	18383	128	233	8	[LILRB2 - leukocyte immunoglobulin-like receptor, subfamily b (with tm and itim domains), member 2, IL18 - interleukin 18 (interferon-gamma-inducing factor), TNFSF13B - tumor necrosis factor (ligand) superfamily, member 13b, RIPK2 - receptor-interacting serine-threonine kinase 2, CDKN1A - cyclin-dependent kinase inhibitor 1a (p21, cip1), CD86 - cd86 molecule, IL1B - interleukin 1, beta, IL1A - in…
GO:0043281	regulation of cysteine-type endopeptidase activity involved in apoptotic process	0.000243	0.00836	3.94	18383	200	233	10	[TNF - tumor necrosis factor, VEGFA - vascular endothelial growth factor a, PLAUR - plasminogen activator, urokinase receptor, NLRP3 - nlr family, pyrin domain containing 3, THBS1 - thrombospondin 1, SERPINB9 - serpin peptidase inhibitor, clade b (ovalbumin), member 9, TNFAIP8 - tumor necrosis factor, alpha-induced protein 8, CLEC7A - c-type lectin domain family 7, member a, CFLAR - casp8 and fad…
GO:0042110	T cell activation	0.000243	0.00835	3.94	18383	200	233	10	[SLC11A1 - solute carrier family 11 (proton-coupled divalent metal ion transporter), member 1, ICAM1 - intercellular adhesion molecule 1, PSEN1 - presenilin 1, RIPK2 - receptor-interacting serine-threonine kinase 2, AMICA1 - adhesion molecule, interacts with cxadr antigen 1, CLEC7A - c-type lectin domain family 7, member a, ADAM17 - adam metallopeptidase domain 17, LILRB1 - leukocyte immunoglobul…
GO:0071345	cellular response to cytokine stimulus	0.000252	0.00864	2.88	18383	411	233	15	[ICAM1 - intercellular adhesion molecule 1, SOCS3 - suppressor of cytokine signaling 3, CCL4 - chemokine (c-c motif) ligand 4, NFKB1 - nuclear factor of kappa light polypeptide gene enhancer in b-cells 1, TEX14 - testis expressed 14, GBP1 - guanylate binding protein 1, interferon-inducible, CCL3L1 - chemokine (c-c motif) ligand 3-like 1, ARHGEF2 - rho/rac guanine nucleotide exchange factor (gef) …
GO:0030195	negative regulation of blood coagulation	0.000253	0.00865	8.77	18383	45	233	5	[PLAU - plasminogen activator, urokinase, PLAUR - plasminogen activator, urokinase receptor, THBD - thrombomodulin, SERPINB2 - serpin peptidase inhibitor, clade b (ovalbumin), member 2, PDGFB - platelet-derived growth factor beta polypeptide]
GO:0002719	negative regulation of cytokine production involved in immune response	0.000258	0.0088	12.62	18383	25	233	4	[IL10 - interleukin 10, TNF - tumor necrosis factor, IRAK3 - interleukin-1 receptor-associated kinase 3, LILRB1 - leukocyte immunoglobulin-like receptor, subfamily b (with tm and itim domains), member 1]
GO:0034114	regulation of heterotypic cell-cell adhesion	0.000258	0.00878	12.62	18383	25	233	4	[TNF - tumor necrosis factor, IL10 - interleukin 10, IL1RN - interleukin 1 receptor antagonist, IL1B - interleukin 1, beta]
GO:1901889	negative regulation of cell junction assembly	0.000258	0.00876	12.62	18383	25	233	4	[TNF - tumor necrosis factor, THBS1 - thrombospondin 1, LRP1 - low density lipoprotein receptor-related protein 1, IL1B - interleukin 1, beta]
GO:0043154	negative regulation of cysteine-type endopeptidase activity involved in apoptotic process	0.000259	0.00877	6.76	18383	70	233	6	[TNF - tumor necrosis factor, PLAUR - plasminogen activator, urokinase receptor, VEGFA - vascular endothelial growth factor a, TNFAIP8 - tumor necrosis factor, alpha-induced protein 8, THBS1 - thrombospondin 1, SERPINB9 - serpin peptidase inhibitor, clade b (ovalbumin), member 9]
GO:0051897	positive regulation of protein kinase B signaling	0.000261	0.00884	4.3	18383	165	233	9	[TNF - tumor necrosis factor, OSM - oncostatin m, IL18 - interleukin 18 (interferon-gamma-inducing factor), THBS1 - thrombospondin 1, EREG - epiregulin, HBEGF - heparin-binding egf-like growth factor, CD86 - cd86 molecule, PDGFB - platelet-derived growth factor beta polypeptide, CCL3 - chemokine (c-c motif) ligand 3]
GO:1901699	cellular response to nitrogen compound	0.000264	0.0089	2.75	18383	459	233	16	[ICAM1 - intercellular adhesion molecule 1, INSIG1 - insulin induced gene 1, AQP9 - aquaporin 9, RAPGEF2 - rap guanine nucleotide exchange factor (gef) 2, LRP1 - low density lipoprotein receptor-related protein 1, RIPK2 - receptor-interacting serine-threonine kinase 2, CFLAR - casp8 and fadd-like apoptosis regulator, NFKB1 - nuclear factor of kappa light polypeptide gene enhancer in b-cells 1, AR…
GO:0051828	entry into other organism involved in symbiotic interaction	0.000266	0.00895	5.58	18383	99	233	7	[CTSL - cathepsin l, ITGA5 - integrin, alpha 5 (fibronectin receptor, alpha polypeptide), ICAM1 - intercellular adhesion molecule 1, LDLR - low density lipoprotein receptor, ANPEP - alanyl (membrane) aminopeptidase, CD86 - cd86 molecule, PLSCR1 - phospholipid scramblase 1]
GO:0051806	entry into cell of other organism involved in symbiotic interaction	0.000266	0.00893	5.58	18383	99	233	7	[CTSL - cathepsin l, ITGA5 - integrin, alpha 5 (fibronectin receptor, alpha polypeptide), ICAM1 - intercellular adhesion molecule 1, LDLR - low density lipoprotein receptor, ANPEP - alanyl (membrane) aminopeptidase, CD86 - cd86 molecule, PLSCR1 - phospholipid scramblase 1]
GO:0030260	entry into host cell	0.000266	0.00891	5.58	18383	99	233	7	[CTSL - cathepsin l, ITGA5 - integrin, alpha 5 (fibronectin receptor, alpha polypeptide), ICAM1 - intercellular adhesion molecule 1, LDLR - low density lipoprotein receptor, ANPEP - alanyl (membrane) aminopeptidase, CD86 - cd86 molecule, PLSCR1 - phospholipid scramblase 1]
GO:0044409	entry into host	0.000266	0.00889	5.58	18383	99	233	7	[CTSL - cathepsin l, ITGA5 - integrin, alpha 5 (fibronectin receptor, alpha polypeptide), ICAM1 - intercellular adhesion molecule 1, LDLR - low density lipoprotein receptor, ANPEP - alanyl (membrane) aminopeptidase, CD86 - cd86 molecule, PLSCR1 - phospholipid scramblase 1]
GO:0014015	positive regulation of gliogenesis	0.00028	0.00934	6.67	18383	71	233	6	[TNF - tumor necrosis factor, LYN - v-yes-1 yamaguchi sarcoma viral related oncogene homolog, TLR2 - toll-like receptor 2, LRP1 - low density lipoprotein receptor-related protein 1, IL1B - interleukin 1, beta, CCL3 - chemokine (c-c motif) ligand 3]
GO:1900047	negative regulation of hemostasis	0.000281	0.00936	8.58	18383	46	233	5	[PLAU - plasminogen activator, urokinase, PLAUR - plasminogen activator, urokinase receptor, THBD - thrombomodulin, SERPINB2 - serpin peptidase inhibitor, clade b (ovalbumin), member 2, PDGFB - platelet-derived growth factor beta polypeptide]
GO:0043434	response to peptide hormone	0.000285	0.00946	3.33	18383	284	233	12	[ICAM1 - intercellular adhesion molecule 1, TIMP1 - timp metallopeptidase inhibitor 1, INSIG1 - insulin induced gene 1, IL10 - interleukin 10, LYN - v-yes-1 yamaguchi sarcoma viral related oncogene homolog, NR4A3 - nuclear receptor subfamily 4, group a, member 3, TLR2 - toll-like receptor 2, EREG - epiregulin, CFLAR - casp8 and fadd-like apoptosis regulator, NFKB1 - nuclear factor of kappa light …
GO:2001237	negative regulation of extrinsic apoptotic signaling pathway	0.000301	0.00997	5.47	18383	101	233	7	[ICAM1 - intercellular adhesion molecule 1, TNF - tumor necrosis factor, THBS1 - thrombospondin 1, CFLAR - casp8 and fadd-like apoptosis regulator, IL1B - interleukin 1, beta, ARHGEF2 - rho/rac guanine nucleotide exchange factor (gef) 2, IL1A - interleukin 1, alpha]
GO:2000668	regulation of dendritic cell apoptotic process	0.000308	0.0102	21.52	18383	11	233	3	[LYN - v-yes-1 yamaguchi sarcoma viral related oncogene homolog, RAPGEF2 - rap guanine nucleotide exchange factor (gef) 2, LILRB1 - leukocyte immunoglobulin-like receptor, subfamily b (with tm and itim domains), member 1]
GO:0002604	regulation of dendritic cell antigen processing and presentation	0.000308	0.0102	21.52	18383	11	233	3	[SLC11A1 - solute carrier family 11 (proton-coupled divalent metal ion transporter), member 1, THBS1 - thrombospondin 1, FGL2 - fibrinogen-like 2]
GO:0045628	regulation of T-helper 2 cell differentiation	0.000308	0.0101	21.52	18383	11	233	3	[IL18 - interleukin 18 (interferon-gamma-inducing factor), NLRP3 - nlr family, pyrin domain containing 3, CD86 - cd86 molecule]
GO:0048869	cellular developmental process	0.000309	0.0102	1.59	18383	2686	233	54	[CSTA - cystatin a (stefin a), PURB - purine-rich element binding protein b, LST1 - leukocyte specific transcript 1, NUMB - numb homolog (drosophila), CLIC4 - chloride intracellular channel 4, PSEN1 - presenilin 1, TLR2 - toll-like receptor 2, ZAK - sterile alpha motif and leucine zipper containing kinase azk, CTSL - cathepsin l, VEGFA - vascular endothelial growth factor a, SAV1 - salvador homol…
GO:2001233	regulation of apoptotic signaling pathway	0.000331	0.0109	2.94	18383	376	233	14	[ICAM1 - intercellular adhesion molecule 1, PPIF - peptidylprolyl isomerase f, CFLAR - casp8 and fadd-like apoptosis regulator, G0S2 - g0/g1switch 2, IL1B - interleukin 1, beta, BID - bh3 interacting domain death agonist, IL1A - interleukin 1, alpha, ARHGEF2 - rho/rac guanine nucleotide exchange factor (gef) 2, TNF - tumor necrosis factor, PLAUR - plasminogen activator, urokinase receptor, TRAF1 …
GO:0050819	negative regulation of coagulation	0.000344	0.0113	8.22	18383	48	233	5	[PLAU - plasminogen activator, urokinase, PLAUR - plasminogen activator, urokinase receptor, THBD - thrombomodulin, SERPINB2 - serpin peptidase inhibitor, clade b (ovalbumin), member 2, PDGFB - platelet-derived growth factor beta polypeptide]
GO:0072676	lymphocyte migration	0.000351	0.0115	6.4	18383	74	233	6	[ICAM1 - intercellular adhesion molecule 1, CCL4 - chemokine (c-c motif) ligand 4, CCL20 - chemokine (c-c motif) ligand 20, CCL3L1 - chemokine (c-c motif) ligand 3-like 1, MYO1G - myosin ig, CCL3 - chemokine (c-c motif) ligand 3]
GO:0051403	stress-activated MAPK cascade	0.000351	0.0114	6.4	18383	74	233	6	[TNF - tumor necrosis factor, ZAK - sterile alpha motif and leucine zipper containing kinase azk, MAP3K8 - mitogen-activated protein kinase kinase kinase 8, RIPK2 - receptor-interacting serine-threonine kinase 2, NFKB1 - nuclear factor of kappa light polypeptide gene enhancer in b-cells 1, IRAK2 - interleukin-1 receptor-associated kinase 2]
GO:0010575	positive regulation of vascular endothelial growth factor production	0.000351	0.0114	11.69	18383	27	233	4	[C5AR1 - complement component 5a receptor 1, PTGS2 - prostaglandin-endoperoxide synthase 2 (prostaglandin g/h synthase and cyclooxygenase), IL1B - interleukin 1, beta, IL1A - interleukin 1, alpha]
GO:0002825	regulation of T-helper 1 type immune response	0.000351	0.0114	11.69	18383	27	233	4	[SLC11A1 - solute carrier family 11 (proton-coupled divalent metal ion transporter), member 1, IL18 - interleukin 18 (interferon-gamma-inducing factor), RIPK2 - receptor-interacting serine-threonine kinase 2, IL1B - interleukin 1, beta]
GO:0080135	regulation of cellular response to stress	0.000354	0.0115	2.3	18383	721	233	21	[INSIG1 - insulin induced gene 1, VEGFA - vascular endothelial growth factor a, LRP1 - low density lipoprotein receptor-related protein 1, RIPK2 - receptor-interacting serine-threonine kinase 2, CLEC7A - c-type lectin domain family 7, member a, IER3 - immediate early response 3, IL1B - interleukin 1, beta, ARHGEF2 - rho/rac guanine nucleotide exchange factor (gef) 2, BID - bh3 interacting domain …
GO:0048525	negative regulation of viral process	0.00036	0.0116	5.31	18383	104	233	7	[TNF - tumor necrosis factor, APOBEC3A - apolipoprotein b mrna editing enzyme, catalytic polypeptide-like 3a, PTX3 - pentraxin 3, long, FCN1 - ficolin (collagen/fibrinogen domain containing) 1, CCL4 - chemokine (c-c motif) ligand 4, PLSCR1 - phospholipid scramblase 1, CCL3 - chemokine (c-c motif) ligand 3]
GO:0046649	lymphocyte activation	0.000375	0.0121	3.05	18383	336	233	13	[ICAM1 - intercellular adhesion molecule 1, IL18 - interleukin 18 (interferon-gamma-inducing factor), RIPK2 - receptor-interacting serine-threonine kinase 2, CLEC7A - c-type lectin domain family 7, member a, FGL2 - fibrinogen-like 2, ADAM17 - adam metallopeptidase domain 17, SLC11A1 - solute carrier family 11 (proton-coupled divalent metal ion transporter), member 1, IL10 - interleukin 10, PSEN1 …
GO:0043271	negative regulation of ion transport	0.000381	0.0123	4.57	18383	138	233	8	[KCNE1 - potassium voltage-gated channel, isk-related family, member 1, ICAM1 - intercellular adhesion molecule 1, LILRB2 - leukocyte immunoglobulin-like receptor, subfamily b (with tm and itim domains), member 2, SESTD1 - sec14 and spectrin domains 1, THBS1 - thrombospondin 1, PPIF - peptidylprolyl isomerase f, LILRB1 - leukocyte immunoglobulin-like receptor, subfamily b (with tm and itim domain…
GO:0032494	response to peptidoglycan	0.000406	0.013	19.72	18383	12	233	3	[IRAK3 - interleukin-1 receptor-associated kinase 3, C5AR1 - complement component 5a receptor 1, RIPK2 - receptor-interacting serine-threonine kinase 2]
GO:0030656	regulation of vitamin metabolic process	0.000406	0.013	19.72	18383	12	233	3	[TNF - tumor necrosis factor, NFKB1 - nuclear factor of kappa light polypeptide gene enhancer in b-cells 1, IL1B - interleukin 1, beta]
GO:0022604	regulation of cell morphogenesis	0.000423	0.0135	2.64	18383	479	233	16	[ICAM1 - intercellular adhesion molecule 1, HCK - hemopoietic cell kinase, VEGFA - vascular endothelial growth factor a, RAPGEF2 - rap guanine nucleotide exchange factor (gef) 2, SIPA1L1 - signal-induced proliferation-associated 1 like 1, LRP1 - low density lipoprotein receptor-related protein 1, FGD4 - fyve, rhogef and ph domain containing 4, LST1 - leukocyte specific transcript 1, GBP1 - guanyl…
GO:0010720	positive regulation of cell development	0.000427	0.0136	2.54	18383	528	233	17	[VEGFA - vascular endothelial growth factor a, RAPGEF2 - rap guanine nucleotide exchange factor (gef) 2, LRP1 - low density lipoprotein receptor-related protein 1, CLEC7A - c-type lectin domain family 7, member a, CFLAR - casp8 and fadd-like apoptosis regulator, NUMB - numb homolog (drosophila), IL1B - interleukin 1, beta, ARHGEF2 - rho/rac guanine nucleotide exchange factor (gef) 2, CCL3 - chemo…
GO:0050767	regulation of neurogenesis	0.00044	0.014	2.21	18383	786	233	22	[VEGFA - vascular endothelial growth factor a, RAPGEF2 - rap guanine nucleotide exchange factor (gef) 2, LRP1 - low density lipoprotein receptor-related protein 1, SIPA1L1 - signal-induced proliferation-associated 1 like 1, CFLAR - casp8 and fadd-like apoptosis regulator, NUMB - numb homolog (drosophila), DENND5A - denn/madd domain containing 5a, IL1B - interleukin 1, beta, ARHGEF2 - rho/rac guan…
GO:0050728	negative regulation of inflammatory response	0.000441	0.014	4.48	18383	141	233	8	[IL10 - interleukin 10, LDLR - low density lipoprotein receptor, SOCS3 - suppressor of cytokine signaling 3, TNFAIP6 - tumor necrosis factor, alpha-induced protein 6, NLRP3 - nlr family, pyrin domain containing 3, IL1R2 - interleukin 1 receptor, type ii, GRN - granulin, NFKB1 - nuclear factor of kappa light polypeptide gene enhancer in b-cells 1]
GO:1901222	regulation of NIK/NF-kappaB signaling	0.000452	0.0143	5.11	18383	108	233	7	[TNF - tumor necrosis factor, IL18 - interleukin 18 (interferon-gamma-inducing factor), NLRP3 - nlr family, pyrin domain containing 3, LIMS1 - lim and senescent cell antigen-like domains 1, TLR2 - toll-like receptor 2, CD86 - cd86 molecule, IL1B - interleukin 1, beta]
GO:0097237	cellular response to toxic substance	0.000452	0.0143	5.11	18383	108	233	7	[TNF - tumor necrosis factor, SOD2 - superoxide dismutase 2, mitochondrial, PPIF - peptidylprolyl isomerase f, KDM6B - lysine (k)-specific demethylase 6b, NFKB1 - nuclear factor of kappa light polypeptide gene enhancer in b-cells 1, CYBB - cytochrome b-245, beta polypeptide, PDGFB - platelet-derived growth factor beta polypeptide]
GO:0043304	regulation of mast cell degranulation	0.000466	0.0147	10.88	18383	29	233	4	[STXBP2 - syntaxin binding protein 2, EMR2 - egf-like module containing, mucin-like, hormone receptor-like 2, LYN - v-yes-1 yamaguchi sarcoma viral related oncogene homolog, FGR - feline gardner-rasheed sarcoma viral oncogene homolog]
GO:0002269	leukocyte activation involved in inflammatory response	0.000466	0.0147	10.88	18383	29	233	4	[TNF - tumor necrosis factor, TLR2 - toll-like receptor 2, C5AR1 - complement component 5a receptor 1, GRN - granulin]
GO:0001774	microglial cell activation	0.000466	0.0146	10.88	18383	29	233	4	[TNF - tumor necrosis factor, TLR2 - toll-like receptor 2, C5AR1 - complement component 5a receptor 1, GRN - granulin]
GO:0072678	T cell migration	0.000466	0.0146	10.88	18383	29	233	4	[ICAM1 - intercellular adhesion molecule 1, CCL20 - chemokine (c-c motif) ligand 20, MYO1G - myosin ig, CCL3 - chemokine (c-c motif) ligand 3]
GO:2000117	negative regulation of cysteine-type endopeptidase activity	0.000467	0.0146	6.07	18383	78	233	6	[TNF - tumor necrosis factor, PLAUR - plasminogen activator, urokinase receptor, VEGFA - vascular endothelial growth factor a, THBS1 - thrombospondin 1, TNFAIP8 - tumor necrosis factor, alpha-induced protein 8, SERPINB9 - serpin peptidase inhibitor, clade b (ovalbumin), member 9]
GO:0043420	anthranilate metabolic process	0.000476	0.0149	52.6	18383	3	233	2	[KYNU - kynureninase, KMO - kynurenine 3-monooxygenase (kynurenine 3-hydroxylase)]
GO:0001550	ovarian cumulus expansion	0.000476	0.0148	52.6	18383	3	233	2	[EREG - epiregulin, PTX3 - pentraxin 3, long]
GO:0002874	regulation of chronic inflammatory response to antigenic stimulus	0.000476	0.0148	52.6	18383	3	233	2	[TNF - tumor necrosis factor, IL10 - interleukin 10]
GO:0019805	quinolinate biosynthetic process	0.000476	0.0148	52.6	18383	3	233	2	[KYNU - kynureninase, KMO - kynurenine 3-monooxygenase (kynurenine 3-hydroxylase)]
GO:1905167	positive regulation of lysosomal protein catabolic process	0.000476	0.0148	52.6	18383	3	233	2	[LDLR - low density lipoprotein receptor, LRP1 - low density lipoprotein receptor-related protein 1]
GO:0060559	positive regulation of calcidiol 1-monooxygenase activity	0.000476	0.0147	52.6	18383	3	233	2	[TNF - tumor necrosis factor, IL1B - interleukin 1, beta]
GO:0060557	positive regulation of vitamin D biosynthetic process	0.000476	0.0147	52.6	18383	3	233	2	[TNF - tumor necrosis factor, IL1B - interleukin 1, beta]
GO:0042509	regulation of tyrosine phosphorylation of STAT protein	0.0005	0.0154	5.99	18383	79	233	6	[TNF - tumor necrosis factor, OSM - oncostatin m, IL18 - interleukin 18 (interferon-gamma-inducing factor), LYN - v-yes-1 yamaguchi sarcoma viral related oncogene homolog, SOCS3 - suppressor of cytokine signaling 3, IL6R - interleukin 6 receptor]
GO:0007159	leukocyte cell-cell adhesion	0.000501	0.0154	7.59	18383	52	233	5	[ITGA5 - integrin, alpha 5 (fibronectin receptor, alpha polypeptide), ICAM1 - intercellular adhesion molecule 1, TNF - tumor necrosis factor, OLR1 - oxidized low density lipoprotein (lectin-like) receptor 1, IL1B - interleukin 1, beta]
GO:0090183	regulation of kidney development	0.000501	0.0154	7.59	18383	52	233	5	[BASP1 - brain abundant, membrane attached signal protein 1, VEGFA - vascular endothelial growth factor a, CFLAR - casp8 and fadd-like apoptosis regulator, PDGFB - platelet-derived growth factor beta polypeptide, IL6R - interleukin 6 receptor]
GO:0034763	negative regulation of transmembrane transport	0.000505	0.0155	5.02	18383	110	233	7	[KCNE1 - potassium voltage-gated channel, isk-related family, member 1, TNF - tumor necrosis factor, SESTD1 - sec14 and spectrin domains 1, THBS1 - thrombospondin 1, PPIF - peptidylprolyl isomerase f, IL1B - interleukin 1, beta, SLC43A2 - solute carrier family 43 (amino acid system l transporter), member 2]
GO:0062013	positive regulation of small molecule metabolic process	0.000507	0.0155	4.38	18383	144	233	8	[PFKFB3 - 6-phosphofructo-2-kinase/fructose-2,6-biphosphatase 3, TNF - tumor necrosis factor, NR4A3 - nuclear receptor subfamily 4, group a, member 3, PSEN1 - presenilin 1, PTGS2 - prostaglandin-endoperoxide synthase 2 (prostaglandin g/h synthase and cyclooxygenase), NFKB1 - nuclear factor of kappa light polypeptide gene enhancer in b-cells 1, IL1B - interleukin 1, beta, PDGFB - platelet-derived …
GO:0010721	negative regulation of cell development	0.00051	0.0156	3.12	18383	303	233	12	[SEMA6B - sema domain, transmembrane domain (tm), and cytoplasmic domain, (semaphorin) 6b, TNF - tumor necrosis factor, LDLR - low density lipoprotein receptor, VEGFA - vascular endothelial growth factor a, RAPGEF2 - rap guanine nucleotide exchange factor (gef) 2, SPAG9 - sperm associated antigen 9, PSEN1 - presenilin 1, LRP1 - low density lipoprotein receptor-related protein 1, LILRB1 - leukocyt…
GO:0045741	positive regulation of epidermal growth factor-activated receptor activity	0.000523	0.0159	18.21	18383	13	233	3	[EREG - epiregulin, HBEGF - heparin-binding egf-like growth factor, ADAM17 - adam metallopeptidase domain 17]
GO:1901722	regulation of cell proliferation involved in kidney development	0.000523	0.0159	18.21	18383	13	233	3	[CFLAR - casp8 and fadd-like apoptosis regulator, IL6R - interleukin 6 receptor, PDGFB - platelet-derived growth factor beta polypeptide]
GO:0090192	regulation of glomerulus development	0.000523	0.0159	18.21	18383	13	233	3	[CFLAR - casp8 and fadd-like apoptosis regulator, IL6R - interleukin 6 receptor, PDGFB - platelet-derived growth factor beta polypeptide]
GO:0031650	regulation of heat generation	0.000523	0.0158	18.21	18383	13	233	3	[TNF - tumor necrosis factor, PTGS2 - prostaglandin-endoperoxide synthase 2 (prostaglandin g/h synthase and cyclooxygenase), IL1B - interleukin 1, beta]
GO:0043062	extracellular structure organization	0.000528	0.0159	2.8	18383	394	233	14	[CTSL - cathepsin l, ITGA5 - integrin, alpha 5 (fibronectin receptor, alpha polypeptide), ICAM1 - intercellular adhesion molecule 1, TIMP1 - timp metallopeptidase inhibitor 1, ICAM4 - intercellular adhesion molecule 4 (landsteiner-wiener blood group), PTX3 - pentraxin 3, long, TEX14 - testis expressed 14, ABCA1 - atp-binding cassette, sub-family a (abc1), member 1, PDGFB - platelet-derived growth…
GO:0050777	negative regulation of immune response	0.000531	0.016	4.35	18383	145	233	8	[TNF - tumor necrosis factor, IL10 - interleukin 10, LYN - v-yes-1 yamaguchi sarcoma viral related oncogene homolog, SERPINB9 - serpin peptidase inhibitor, clade b (ovalbumin), member 9, IRAK3 - interleukin-1 receptor-associated kinase 3, GRN - granulin, LILRB1 - leukocyte immunoglobulin-like receptor, subfamily b (with tm and itim domains), member 1, FGL2 - fibrinogen-like 2]
GO:0050820	positive regulation of coagulation	0.000532	0.016	10.52	18383	30	233	4	[THBS1 - thrombospondin 1, PSEN1 - presenilin 1, THBD - thrombomodulin, PLEK - pleckstrin]
GO:0033006	regulation of mast cell activation involved in immune response	0.000532	0.016	10.52	18383	30	233	4	[STXBP2 - syntaxin binding protein 2, EMR2 - egf-like module containing, mucin-like, hormone receptor-like 2, LYN - v-yes-1 yamaguchi sarcoma viral related oncogene homolog, FGR - feline gardner-rasheed sarcoma viral oncogene homolog]
GO:0007176	regulation of epidermal growth factor-activated receptor activity	0.000532	0.016	10.52	18383	30	233	4	[PSEN1 - presenilin 1, EREG - epiregulin, HBEGF - heparin-binding egf-like growth factor, ADAM17 - adam metallopeptidase domain 17]
GO:0010883	regulation of lipid storage	0.000548	0.0164	7.44	18383	53	233	5	[PLIN2 - perilipin 2, TNF - tumor necrosis factor, NFKB1 - nuclear factor of kappa light polypeptide gene enhancer in b-cells 1, EHD1 - eh-domain containing 1, ABCA1 - atp-binding cassette, sub-family a (abc1), member 1]
GO:0042326	negative regulation of phosphorylation	0.000554	0.0166	2.67	18383	443	233	15	[SOCS3 - suppressor of cytokine signaling 3, DUSP6 - dual specificity phosphatase 6, PPIF - peptidylprolyl isomerase f, CDKN1A - cyclin-dependent kinase inhibitor 1a (p21, cip1), C9orf72 - chromosome 9 open reading frame 72, IL1B - interleukin 1, beta, GBP1 - guanylate binding protein 1, interferon-inducible, TAOK3 - tao kinase 3, LYN - v-yes-1 yamaguchi sarcoma viral related oncogene homolog, SP…
GO:0007568	aging	0.000555	0.0165	3.55	18383	222	233	10	[ICAM1 - intercellular adhesion molecule 1, TIMP1 - timp metallopeptidase inhibitor 1, IL10 - interleukin 10, KYNU - kynureninase, BCL2A1 - bcl2-related protein a1, ATP2B1 - atpase, ca++ transporting, plasma membrane 1, LIMS1 - lim and senescent cell antigen-like domains 1, LRP1 - low density lipoprotein receptor-related protein 1, CDKN1A - cyclin-dependent kinase inhibitor 1a (p21, cip1), KMO - …
GO:1901224	positive regulation of NIK/NF-kappaB signaling	0.000571	0.017	5.84	18383	81	233	6	[TNF - tumor necrosis factor, IL18 - interleukin 18 (interferon-gamma-inducing factor), LIMS1 - lim and senescent cell antigen-like domains 1, TLR2 - toll-like receptor 2, CD86 - cd86 molecule, IL1B - interleukin 1, beta]
GO:0070302	regulation of stress-activated protein kinase signaling cascade	0.000595	0.0177	3.52	18383	224	233	10	[TNF - tumor necrosis factor, VEGFA - vascular endothelial growth factor a, LYN - v-yes-1 yamaguchi sarcoma viral related oncogene homolog, TRAF1 - tnf receptor-associated factor 1, TAOK3 - tao kinase 3, SPAG9 - sperm associated antigen 9, ZAK - sterile alpha motif and leucine zipper containing kinase azk, RIPK2 - receptor-interacting serine-threonine kinase 2, CLEC7A - c-type lectin domain famil…
GO:0043536	positive regulation of blood vessel endothelial cell migration	0.000598	0.0177	7.31	18383	54	233	5	[VEGFA - vascular endothelial growth factor a, THBS1 - thrombospondin 1, PTGS2 - prostaglandin-endoperoxide synthase 2 (prostaglandin g/h synthase and cyclooxygenase), ADAM17 - adam metallopeptidase domain 17, PDGFB - platelet-derived growth factor beta polypeptide]
GO:0060333	interferon-gamma-mediated signaling pathway	0.000598	0.0177	7.31	18383	54	233	5	[ICAM1 - intercellular adhesion molecule 1, HCK - hemopoietic cell kinase, IFNGR2 - interferon gamma receptor 2 (interferon gamma transducer 1), GBP1 - guanylate binding protein 1, interferon-inducible, IFI30 - interferon, gamma-inducible protein 30]
GO:0010628	positive regulation of gene expression	0.000601	0.0178	1.66	18383	2048	233	43	[IL18 - interleukin 18 (interferon-gamma-inducing factor), CLEC7A - c-type lectin domain family 7, member a, BACH1 - btb and cnc homology 1, basic leucine zipper transcription factor 1, DNAJA4 - dnaj (hsp40) homolog, subfamily a, member 4, PDGFB - platelet-derived growth factor beta polypeptide, SLC11A1 - solute carrier family 11 (proton-coupled divalent metal ion transporter), member 1, OSM - on…
GO:0051385	response to mineralocorticoid	0.000605	0.0178	10.18	18383	31	233	4	[ATP2B1 - atpase, ca++ transporting, plasma membrane 1, SGK1 - serum/glucocorticoid regulated kinase 1, CDKN1A - cyclin-dependent kinase inhibitor 1a (p21, cip1), CYBB - cytochrome b-245, beta polypeptide]
GO:0062012	regulation of small molecule metabolic process	0.000608	0.0179	2.65	18383	447	233	15	[INSIG1 - insulin induced gene 1, PPIF - peptidylprolyl isomerase f, NFKB1 - nuclear factor of kappa light polypeptide gene enhancer in b-cells 1, IL1B - interleukin 1, beta, PDGFB - platelet-derived growth factor beta polypeptide, PFKFB3 - 6-phosphofructo-2-kinase/fructose-2,6-biphosphatase 3, TNF - tumor necrosis factor, MFSD2A - major facilitator superfamily domain containing 2a, PHLDA2 - plec…
GO:0014013	regulation of gliogenesis	0.000626	0.0184	4.84	18383	114	233	7	[TNF - tumor necrosis factor, LDLR - low density lipoprotein receptor, LYN - v-yes-1 yamaguchi sarcoma viral related oncogene homolog, TLR2 - toll-like receptor 2, LRP1 - low density lipoprotein receptor-related protein 1, IL1B - interleukin 1, beta, CCL3 - chemokine (c-c motif) ligand 3]
GO:0032653	regulation of interleukin-10 production	0.000651	0.0191	7.17	18383	55	233	5	[TLR2 - toll-like receptor 2, CD83 - cd83 molecule, CLEC7A - c-type lectin domain family 7, member a, LILRB1 - leukocyte immunoglobulin-like receptor, subfamily b (with tm and itim domains), member 1, LILRA5 - leukocyte immunoglobulin-like receptor, subfamily a (with tm domain), member 5]
GO:0050769	positive regulation of neurogenesis	0.000651	0.019	2.63	18383	450	233	15	[VEGFA - vascular endothelial growth factor a, RAPGEF2 - rap guanine nucleotide exchange factor (gef) 2, LRP1 - low density lipoprotein receptor-related protein 1, CFLAR - casp8 and fadd-like apoptosis regulator, NUMB - numb homolog (drosophila), IL1B - interleukin 1, beta, ARHGEF2 - rho/rac guanine nucleotide exchange factor (gef) 2, CCL3 - chemokine (c-c motif) ligand 3, TNF - tumor necrosis fa…
GO:1904754	positive regulation of vascular associated smooth muscle cell migration	0.00066	0.0193	16.91	18383	14	233	3	[NR4A3 - nuclear receptor subfamily 4, group a, member 3, LRP1 - low density lipoprotein receptor-related protein 1, PDGFB - platelet-derived growth factor beta polypeptide]
GO:0010574	regulation of vascular endothelial growth factor production	0.000684	0.0199	9.86	18383	32	233	4	[C5AR1 - complement component 5a receptor 1, PTGS2 - prostaglandin-endoperoxide synthase 2 (prostaglandin g/h synthase and cyclooxygenase), IL1B - interleukin 1, beta, IL1A - interleukin 1, alpha]
GO:0002437	inflammatory response to antigenic stimulus	0.000684	0.0199	9.86	18383	32	233	4	[ICAM1 - intercellular adhesion molecule 1, TNF - tumor necrosis factor, KDM6B - lysine (k)-specific demethylase 6b, IL1RN - interleukin 1 receptor antagonist]
GO:1904707	positive regulation of vascular smooth muscle cell proliferation	0.000684	0.0199	9.86	18383	32	233	4	[IL10 - interleukin 10, TNF - tumor necrosis factor, NR4A3 - nuclear receptor subfamily 4, group a, member 3, PDGFB - platelet-derived growth factor beta polypeptide]
GO:1901031	regulation of response to reactive oxygen species	0.000684	0.0198	9.86	18383	32	233	4	[IL10 - interleukin 10, TNF - tumor necrosis factor, NR4A3 - nuclear receptor subfamily 4, group a, member 3, GCH1 - gtp cyclohydrolase 1]
GO:0098609	cell-cell adhesion	0.000686	0.0198	2.52	18383	501	233	16	[ITGA5 - integrin, alpha 5 (fibronectin receptor, alpha polypeptide), CSTA - cystatin a (stefin a), CD93 - cd93 molecule, LILRB2 - leukocyte immunoglobulin-like receptor, subfamily b (with tm and itim domains), member 2, ICAM1 - intercellular adhesion molecule 1, ICAM4 - intercellular adhesion molecule 4 (landsteiner-wiener blood group), SERPINB8 - serpin peptidase inhibitor, clade b (ovalbumin),…
GO:1902882	regulation of response to oxidative stress	0.000693	0.02	5.64	18383	84	233	6	[MCTP1 - multiple c2 domains, transmembrane 1, IL10 - interleukin 10, TNF - tumor necrosis factor, NR4A3 - nuclear receptor subfamily 4, group a, member 3, SOD2 - superoxide dismutase 2, mitochondrial, GCH1 - gtp cyclohydrolase 1]
GO:0002220	innate immune response activating cell surface receptor signaling pathway	0.000695	0.02	4.76	18383	116	233	7	[LILRA2 - leukocyte immunoglobulin-like receptor, subfamily a (with tm domain), member 2, FFAR2 - free fatty acid receptor 2, LYN - v-yes-1 yamaguchi sarcoma viral related oncogene homolog, CLEC4E - c-type lectin domain family 4, member e, CLEC10A - c-type lectin domain family 10, member a, FCN1 - ficolin (collagen/fibrinogen domain containing) 1, NFKB1 - nuclear factor of kappa light polypeptide…
GO:0032768	regulation of monooxygenase activity	0.000707	0.0203	7.04	18383	56	233	5	[TNF - tumor necrosis factor, NFKB1 - nuclear factor of kappa light polypeptide gene enhancer in b-cells 1, GCH1 - gtp cyclohydrolase 1, IL1B - interleukin 1, beta, IL1A - interleukin 1, alpha]
GO:0007162	negative regulation of cell adhesion	0.000709	0.0204	3.2	18383	271	233	11	[LILRB2 - leukocyte immunoglobulin-like receptor, subfamily b (with tm and itim domains), member 2, IL10 - interleukin 10, VEGFA - vascular endothelial growth factor a, THBS1 - thrombospondin 1, LRP1 - low density lipoprotein receptor-related protein 1, IL1RN - interleukin 1 receptor antagonist, CD86 - cd86 molecule, LILRB1 - leukocyte immunoglobulin-like receptor, subfamily b (with tm and itim d…
GO:0051701	interaction with host	0.000724	0.0207	4.15	18383	152	233	8	[CTSL - cathepsin l, ITGA5 - integrin, alpha 5 (fibronectin receptor, alpha polypeptide), ICAM1 - intercellular adhesion molecule 1, LDLR - low density lipoprotein receptor, SERPINB9 - serpin peptidase inhibitor, clade b (ovalbumin), member 9, ANPEP - alanyl (membrane) aminopeptidase, CD86 - cd86 molecule, PLSCR1 - phospholipid scramblase 1]
GO:0051781	positive regulation of cell division	0.000738	0.0211	5.57	18383	85	233	6	[OSM - oncostatin m, VEGFA - vascular endothelial growth factor a, EREG - epiregulin, IL1B - interleukin 1, beta, IL1A - interleukin 1, alpha, PDGFB - platelet-derived growth factor beta polypeptide]
GO:0045862	positive regulation of proteolysis	0.000753	0.0215	2.83	18383	362	233	13	[RNF19B - ring finger protein 19b, PLK3 - polo-like kinase 3, RIPK2 - receptor-interacting serine-threonine kinase 2, CFLAR - casp8 and fadd-like apoptosis regulator, CLEC7A - c-type lectin domain family 7, member a, IL1B - interleukin 1, beta, BID - bh3 interacting domain death agonist, TNF - tumor necrosis factor, LYN - v-yes-1 yamaguchi sarcoma viral related oncogene homolog, NLRP3 - nlr famil…
GO:0043030	regulation of macrophage activation	0.000767	0.0219	6.92	18383	57	233	5	[IL10 - interleukin 10, LDLR - low density lipoprotein receptor, THBS1 - thrombospondin 1, GRN - granulin, CCL3 - chemokine (c-c motif) ligand 3]
GO:0010543	regulation of platelet activation	0.000771	0.0219	9.56	18383	33	233	4	[LYN - v-yes-1 yamaguchi sarcoma viral related oncogene homolog, THBD - thrombomodulin, PLEK - pleckstrin, PDGFB - platelet-derived growth factor beta polypeptide]
GO:0051962	positive regulation of nervous system development	0.000795	0.0226	2.48	18383	508	233	16	[VEGFA - vascular endothelial growth factor a, RAPGEF2 - rap guanine nucleotide exchange factor (gef) 2, LRP1 - low density lipoprotein receptor-related protein 1, CFLAR - casp8 and fadd-like apoptosis regulator, NUMB - numb homolog (drosophila), IL1B - interleukin 1, beta, ARHGEF2 - rho/rac guanine nucleotide exchange factor (gef) 2, CCL3 - chemokine (c-c motif) ligand 3, TNF - tumor necrosis fa…
GO:0002698	negative regulation of immune effector process	0.000808	0.0229	4.64	18383	119	233	7	[TNF - tumor necrosis factor, IL10 - interleukin 10, SERPINB9 - serpin peptidase inhibitor, clade b (ovalbumin), member 9, IRAK3 - interleukin-1 receptor-associated kinase 3, GRN - granulin, LILRB1 - leukocyte immunoglobulin-like receptor, subfamily b (with tm and itim domains), member 1, FGL2 - fibrinogen-like 2]
GO:0060252	positive regulation of glial cell proliferation	0.000817	0.0231	15.78	18383	15	233	3	[TNF - tumor necrosis factor, LYN - v-yes-1 yamaguchi sarcoma viral related oncogene homolog, IL1B - interleukin 1, beta]
GO:0010959	regulation of metal ion transport	0.000833	0.0235	2.8	18383	366	233	13	[LILRA2 - leukocyte immunoglobulin-like receptor, subfamily a (with tm domain), member 2, LILRB2 - leukocyte immunoglobulin-like receptor, subfamily b (with tm and itim domains), member 2, ICAM1 - intercellular adhesion molecule 1, ATP2B1 - atpase, ca++ transporting, plasma membrane 1, CCL4 - chemokine (c-c motif) ligand 4, SLC31A2 - solute carrier family 31 (copper transporter), member 2, LILRA5…
GO:0097191	extrinsic apoptotic signaling pathway	0.000835	0.0235	5.44	18383	87	233	6	[TNF - tumor necrosis factor, BCL2A1 - bcl2-related protein a1, G0S2 - g0/g1switch 2, IL1A - interleukin 1, alpha, BID - bh3 interacting domain death agonist, IL6R - interleukin 6 receptor]
GO:0046890	regulation of lipid biosynthetic process	0.000847	0.0238	3.66	18383	194	233	9	[TNF - tumor necrosis factor, INSIG1 - insulin induced gene 1, LDLR - low density lipoprotein receptor, MFSD2A - major facilitator superfamily domain containing 2a, PTGS2 - prostaglandin-endoperoxide synthase 2 (prostaglandin g/h synthase and cyclooxygenase), NFKB1 - nuclear factor of kappa light polypeptide gene enhancer in b-cells 1, LPCAT1 - lysophosphatidylcholine acyltransferase 1, IL1B - in…
GO:0051960	regulation of nervous system development	0.000862	0.0242	2.06	18383	882	233	23	[VEGFA - vascular endothelial growth factor a, RAPGEF2 - rap guanine nucleotide exchange factor (gef) 2, LRP1 - low density lipoprotein receptor-related protein 1, SIPA1L1 - signal-induced proliferation-associated 1 like 1, CFLAR - casp8 and fadd-like apoptosis regulator, NUMB - numb homolog (drosophila), DENND5A - denn/madd domain containing 5a, IL1B - interleukin 1, beta, ARHGEF2 - rho/rac guan…
GO:0014068	positive regulation of phosphatidylinositol 3-kinase signaling	0.000886	0.0248	5.38	18383	88	233	6	[TNF - tumor necrosis factor, OSM - oncostatin m, IL18 - interleukin 18 (interferon-gamma-inducing factor), LYN - v-yes-1 yamaguchi sarcoma viral related oncogene homolog, FGR - feline gardner-rasheed sarcoma viral oncogene homolog, PDGFB - platelet-derived growth factor beta polypeptide]
GO:0014066	regulation of phosphatidylinositol 3-kinase signaling	0.000892	0.025	4.56	18383	121	233	7	[TNF - tumor necrosis factor, OSM - oncostatin m, IL18 - interleukin 18 (interferon-gamma-inducing factor), LYN - v-yes-1 yamaguchi sarcoma viral related oncogene homolog, IER3 - immediate early response 3, FGR - feline gardner-rasheed sarcoma viral oncogene homolog, PDGFB - platelet-derived growth factor beta polypeptide]
GO:0002286	T cell activation involved in immune response	0.000899	0.0251	6.69	18383	59	233	5	[ICAM1 - intercellular adhesion molecule 1, SLC11A1 - solute carrier family 11 (proton-coupled divalent metal ion transporter), member 1, PSEN1 - presenilin 1, LILRB1 - leukocyte immunoglobulin-like receptor, subfamily b (with tm and itim domains), member 1, FGL2 - fibrinogen-like 2]
GO:0061098	positive regulation of protein tyrosine kinase activity	0.000899	0.0251	6.69	18383	59	233	5	[EREG - epiregulin, ADAM17 - adam metallopeptidase domain 17, HBEGF - heparin-binding egf-like growth factor, LILRA5 - leukocyte immunoglobulin-like receptor, subfamily a (with tm domain), member 5, PDGFB - platelet-derived growth factor beta polypeptide]
GO:1905952	regulation of lipid localization	0.000932	0.0259	3.99	18383	158	233	8	[PLIN2 - perilipin 2, TNF - tumor necrosis factor, THBS1 - thrombospondin 1, LRP1 - low density lipoprotein receptor-related protein 1, NFKB1 - nuclear factor of kappa light polypeptide gene enhancer in b-cells 1, EHD1 - eh-domain containing 1, IL1B - interleukin 1, beta, ABCA1 - atp-binding cassette, sub-family a (abc1), member 1]
GO:0071346	cellular response to interferon-gamma	0.000941	0.0261	5.32	18383	89	233	6	[TLR2 - toll-like receptor 2, CCL4 - chemokine (c-c motif) ligand 4, CCL20 - chemokine (c-c motif) ligand 20, GBP1 - guanylate binding protein 1, interferon-inducible, CCL3L1 - chemokine (c-c motif) ligand 3-like 1, CCL3 - chemokine (c-c motif) ligand 3]
GO:2000670	positive regulation of dendritic cell apoptotic process	0.000944	0.0262	39.45	18383	4	233	2	[LYN - v-yes-1 yamaguchi sarcoma viral related oncogene homolog, RAPGEF2 - rap guanine nucleotide exchange factor (gef) 2]
GO:1900127	positive regulation of hyaluronan biosynthetic process	0.000944	0.0261	39.45	18383	4	233	2	[NFKB1 - nuclear factor of kappa light polypeptide gene enhancer in b-cells 1, PDGFB - platelet-derived growth factor beta polypeptide]
GO:0002291	T cell activation via T cell receptor contact with antigen bound to MHC molecule on antigen presenting cell	0.000944	0.0261	39.45	18383	4	233	2	[ICAM1 - intercellular adhesion molecule 1, FGL2 - fibrinogen-like 2]
GO:0002605	negative regulation of dendritic cell antigen processing and presentation	0.000944	0.026	39.45	18383	4	233	2	[THBS1 - thrombospondin 1, FGL2 - fibrinogen-like 2]
GO:0030730	sequestering of triglyceride	0.000944	0.026	39.45	18383	4	233	2	[TNF - tumor necrosis factor, IL1B - interleukin 1, beta]
GO:0033092	positive regulation of immature T cell proliferation in thymus	0.000944	0.0259	39.45	18383	4	233	2	[IL1B - interleukin 1, beta, IL1A - interleukin 1, alpha]
GO:0046874	quinolinate metabolic process	0.000944	0.0259	39.45	18383	4	233	2	[KYNU - kynureninase, KMO - kynurenine 3-monooxygenase (kynurenine 3-hydroxylase)]
GO:0031649	heat generation	0.000944	0.0258	39.45	18383	4	233	2	[IL1B - interleukin 1, beta, IL1A - interleukin 1, alpha]
GO:0034116	positive regulation of heterotypic cell-cell adhesion	0.000996	0.0272	14.79	18383	16	233	3	[IL10 - interleukin 10, TNF - tumor necrosis factor, IL1B - interleukin 1, beta]
GO:0002830	positive regulation of type 2 immune response	0.000996	0.0272	14.79	18383	16	233	3	[IL18 - interleukin 18 (interferon-gamma-inducing factor), NLRP3 - nlr family, pyrin domain containing 3, CD86 - cd86 molecule]
GO:0042058	regulation of epidermal growth factor receptor signaling pathway	0.000997	0.0272	5.26	18383	90	233	6	[CCDC88A - coiled-coil domain containing 88a, PLAUR - plasminogen activator, urokinase receptor, PSEN1 - presenilin 1, EREG - epiregulin, ADAM17 - adam metallopeptidase domain 17, HBEGF - heparin-binding egf-like growth factor]
GO:0042060	wound healing	0.000997	0.0271	5.26	18383	90	233	6	[SLC11A1 - solute carrier family 11 (proton-coupled divalent metal ion transporter), member 1, EREG - epiregulin, SERPINB2 - serpin peptidase inhibitor, clade b (ovalbumin), member 2, CFLAR - casp8 and fadd-like apoptosis regulator, CDKN1A - cyclin-dependent kinase inhibitor 1a (p21, cip1), SDC4 - syndecan 4]
